# Supplementary material for: Integrated multiple microarray studies by robust rank aggregation to identify immune-associated biomarkers in Crohn's disease based on three machine learning methods
Source: Sci Rep. 2023 Feb 15;13:2694. doi: 10.1038/s41598-022-26345-1 (PMC9931764; doi:10.1038/s41598-022-26345-1)
Supplement: Supplementary file 2 — Supplementary Table 1. [file 41598_2022_26345_MOESM2_ESM.xlsx]

## Sheet: Significant Genes
Supplementary Table 1 The DEGs Identified by RRA Analysis
Name	Pvalue	adjPvalue	logFC
REG1B	9.98116e-16	2.7553e-11	3.18763
REG1A	2.69033e-14	7.42667e-10	2.4522
MMP1	1.3044e-13	3.60079e-09	2.17388
S100A8	1.22913e-12	3.39302e-08	2.17747
LCN2	2.82012e-12	7.78494e-08	2.17592
DUOX2	3.59394e-12	9.92107e-08	2.36328
DMBT1	1.4512e-11	4.00602e-07	1.6709
MMP3	5.10069e-11	1.40805e-06	2.17792
IL1B	5.10069e-11	1.40805e-06	1.65145
CXCL5	6.05932e-11	1.67268e-06	1.41387
FPR1	8.57117e-11	2.36607e-06	1.26264
C2	1.3045e-10	3.60107e-06	1.20736
S100A9	1.3045e-10	3.60107e-06	1.46417
CFB	1.50082e-10	4.14303e-06	1.37348
RGS5	1.60748e-10	4.43744e-06	1.01012
AQP9	2.28218e-10	6.29995e-06	1.64161
REG3A	2.47831e-10	6.84138e-06	1.92411
CXCL1	2.68682e-10	7.41698e-06	1.56623
S100A12	2.75335e-10	7.60063e-06	1.28636
CXCL10	4.39332e-10	1.21278e-05	1.46496
CFI	5.17911e-10	1.42969e-05	1.4767
CXCL6	5.17911e-10	1.42969e-05	1.1226
DEFA6	1.03157e-09	2.84765e-05	1.45896
CHI3L1	1.0466e-09	2.88914e-05	1.55772
C1R	1.09659e-09	3.02713e-05	0.929227
PROK2	1.11367e-09	3.07428e-05	1.15171
HCAR3	1.22e-09	3.36782e-05	1.27327
DEFA5	1.2882e-09	3.55608e-05	1.85735
FOLH1	1.35922e-09	3.75212e-05	1.83793
PIM2	1.61495e-09	4.45806e-05	0.910487
GBP5	1.67302e-09	4.61838e-05	1.38036
FCGR3A	2.4602e-09	6.79137e-05	1.08559
SOCS3	2.7783e-09	7.6695e-05	1.21217
DUOXA2	2.81725e-09	7.77701e-05	1.47218
IDO1	2.92411e-09	8.07201e-05	1.67321
GIP	3.2118e-09	8.86618e-05	1.36735
NCF2	3.44082e-09	9.49837e-05	0.856732
VNN1	3.6464e-09	0.000100659	1.38557
CXCL11	3.6464e-09	0.000100659	1.31519
MNDA	3.79344e-09	0.000104718	1.00031
NOS2	4.64627e-09	0.00012826	1.58905
CXCL9	4.83103e-09	0.000133361	1.30617
SLC6A14	6.51719e-09	0.000179907	1.89118
GREM1	7.22996e-09	0.000199583	0.993476
PLAU	9.08376e-09	0.000250757	0.883146
MMP12	1.01417e-08	0.000279963	0.953503
TDO2	1.09744e-08	0.000302948	0.886652
IGFBP5	1.20888e-08	0.000333712	1.20003
GBP4	1.26306e-08	0.000348666	1.16993
PLEK	1.49973e-08	0.000414001	0.945837
TGM2	1.54147e-08	0.000425522	1.11982
IGFBP7	1.55558e-08	0.000429418	0.753406
IL1RN	1.59855e-08	0.00044128	1.26275
NAMPT	1.81181e-08	0.000500151	1.04503
COL1A1	1.94353e-08	0.000536511	1.05555
GBP1	2.38527e-08	0.000658453	1.053
SAMD9L	2.87913e-08	0.000794784	0.753875
CD55	3.12017e-08	0.000861323	0.9198
STAT1	3.578e-08	0.000987706	0.780227
G0S2	3.87667e-08	0.00107015	0.881139
CCL2	3.96571e-08	0.00109473	0.881701
CXCL2	4.20386e-08	0.00116048	1.01017
VWF	4.59642e-08	0.00126884	0.755909
SELP	4.60207e-08	0.0012704	0.840864
IL6	4.80268e-08	0.00132578	0.926279
MTTP	5.20979e-08	0.00143816	1.06686
LAMP3	5.34869e-08	0.00147651	0.705221
MUC1	5.93994e-08	0.00163972	0.947548
DRAM1	5.99343e-08	0.00165449	0.883917
FCN1	7.90859e-08	0.00218317	0.866339
LUM	8.49773e-08	0.0023458	0.743754
TNFAIP6	8.83357e-08	0.00243851	1.21806
CXCL8	9.32483e-08	0.00257412	1.45349
MMP10	1.02039e-07	0.0028168	0.860417
FPR2	1.19673e-07	0.00330357	0.914223
ALDOB	1.28203e-07	0.00353904	1.09673
APOL1	1.28203e-07	0.00353904	0.842347
MMP2	1.32635e-07	0.00366138	0.971758
CLDN2	1.36776e-07	0.00377571	0.716211
PGC	1.41841e-07	0.00391553	1.08353
LPL	1.47587e-07	0.00407413	0.907215
FAP	1.59982e-07	0.00441631	0.702778
SERPING1	1.63672e-07	0.00451818	0.818561
SRGN	1.75154e-07	0.00483512	0.767196
UBD	1.88537e-07	0.00520457	1.15311
INHBA	1.95253e-07	0.00538996	1.09738
SERPINA3	2.4777e-07	0.00683968	1.00702
IFITM2	2.54324e-07	0.00702062	0.723611
TCN1	2.5875e-07	0.00714279	1.05766
CD274	2.85653e-07	0.00788545	0.852537
MGP	2.99633e-07	0.00827137	1.00398
FBN1	4.14703e-07	0.0114479	0.736969
DYSF	4.41576e-07	0.0121897	0.899552
SERPINE1	4.47242e-07	0.0123461	0.944678
FCGR2A	5.44804e-07	0.0150393	0.738028
FSTL1	5.83133e-07	0.0160974	0.76654
PSMB9	6.10825e-07	0.0168618	0.892778
VNN2	6.3284e-07	0.0174695	0.820973
GZMB	6.69362e-07	0.0184777	0.700915
CHRDL2	6.78025e-07	0.0187169	1.05569
WARS	6.84361e-07	0.0188918	0.911526
MXRA5	6.92062e-07	0.0191044	0.789893
CYR61	7.12277e-07	0.0196624	1.22902
STEAP4	7.15557e-07	0.019753	0.992744
CLEC4E	7.89633e-07	0.0217978	0.793554
SPP1	8.24336e-07	0.0227558	0.771225
MMP9	8.60168e-07	0.0237449	0.802142
CCL20	9.84716e-07	0.0271831	0.777651
THY1	1.05922e-06	0.0292397	0.779882
CSF3R	1.08857e-06	0.03005	0.833764
NID1	1.28347e-06	0.0354302	0.741041
MMP7	1.29838e-06	0.0358417	0.830589
COL1A2	1.32759e-06	0.0366481	0.794933
IFITM3	1.40034e-06	0.0386563	0.706297
NPC1L1	1.41349e-06	0.0390194	0.937933
RAB31	1.42471e-06	0.0393292	0.845159
SELL	1.46703e-06	0.0404974	0.764548
CCL25	1.50477e-06	0.0415392	0.777434
SELE	1.60686e-06	0.0443574	0.816171
DES	1.66753e-06	0.0460322	0.816234
HMGCS2	1.30445e-12	3.60094e-08	-1.92974
AQP8	5.60743e-12	1.54793e-07	-1.91354
SLC16A9	5.60743e-12	1.54793e-07	-1.75914
TRPM6	2.97529e-11	8.21329e-07	-1.42521
CA1	3.48415e-11	9.61798e-07	-1.33063
PHLPP2	4.56049e-11	1.25892e-06	-1.02272
CLDN8	7.92863e-11	2.1887e-06	-1.77402
PCK1	1.47001e-10	4.05797e-06	-1.05343
C10orf99	1.52087e-10	4.19836e-06	-1.81635
SLC22A5	2.48363e-10	6.85607e-06	-0.967703
FABP1	2.48363e-10	6.85607e-06	-0.944848
PPARGC1A	1.16619e-09	3.21927e-05	-0.893003
GUCA2B	1.22e-09	3.36782e-05	-1.45177
SATB2	1.316e-09	3.63281e-05	-1.14141
SLC26A3	1.43313e-09	3.95616e-05	-1.25377
PADI2	1.67302e-09	4.61838e-05	-1.12761
ENTPD5	1.70964e-09	4.71946e-05	-1.0755
GPR160	2.13385e-09	5.89048e-05	-0.824987
SLC26A2	2.37559e-09	6.5578e-05	-1.31286
LRRC19	3.70269e-09	0.000102213	-1.12616
IGSF9	4.3249e-09	0.000119389	-0.927466
CA12	4.42762e-09	0.000122225	-0.94877
DHRS11	4.47971e-09	0.000123662	-0.784397
BEST2	4.91432e-09	0.00013566	-0.956622
RETSAT	5.2619e-09	0.000145255	-0.704262
ISX	6.14972e-09	0.000169763	-0.74379
ABCA8	8.19911e-09	0.000226337	-0.920581
CMBL	1.1859e-08	0.000327368	-0.723549
ABCG2	1.2679e-08	0.000350003	-1.2149
PLCE1	1.2679e-08	0.000350003	-0.867281
PIGZ	1.467e-08	0.000404965	-1.19876
CHP2	1.64716e-08	0.000454698	-0.828154
CYP2J2	1.7643e-08	0.000487036	-0.854262
CWH43	2.19871e-08	0.000606955	-0.780871
TUBAL3	2.83455e-08	0.000782478	-0.757512
MAOA	3.16993e-08	0.000875059	-0.735311
MS4A12	3.28151e-08	0.000905861	-1.48174
VIPR1	3.32304e-08	0.000917325	-0.732463
XK	4.17986e-08	0.00115385	-0.766659
PDZD3	4.27442e-08	0.00117995	-0.751122
CDHR1	4.49581e-08	0.00124107	-1.09544
CAPN13	4.80268e-08	0.00132578	-0.987526
CKB	5.69786e-08	0.00157289	-0.831585
TMIGD1	7.06903e-08	0.00195141	-1.09196
HSD17B2	8.00971e-08	0.00221108	-0.879869
SLC17A4	8.17219e-08	0.00225593	-1.19109
PAQR5	8.52647e-08	0.00235373	-1.02909
HSD11B2	9.6619e-08	0.00266717	-0.940296
ANO5	9.78131e-08	0.00270013	-0.70512
PYY	1.15571e-07	0.00319034	-1.01872
CNTN3	1.34893e-07	0.00372372	-0.737805
RAPGEFL1	1.75096e-07	0.00483351	-0.973819
TMEM171	1.86236e-07	0.00514105	-0.718288
CNNM4	1.8831e-07	0.0051983	-0.924425
CD177	1.88537e-07	0.00520457	-0.901285
PTPRR	1.95253e-07	0.00538996	-0.795339
CEACAM7	2.01988e-07	0.00557588	-1.06208
TMEM56	2.27698e-07	0.0062856	-0.866893
MT1M	2.46145e-07	0.00679482	-0.829197
CA2	2.47821e-07	0.00684109	-0.890688
AHCYL2	2.5875e-07	0.00714279	-0.904076
TFCP2L1	2.89661e-07	0.00799608	-0.85813
LRRC31	3.26202e-07	0.00900482	-0.868086
TST	3.27653e-07	0.00904486	-0.797533
ARL14	3.47765e-07	0.00960005	-0.890419
FXYD3	3.70453e-07	0.0102264	-0.974516
CYP2B6	3.94272e-07	0.0108839	-0.810897
GUCA2A	4.38819e-07	0.0121136	-0.976241
CDH17	5.5462e-07	0.0153103	-0.768398
SLC19A3	6.92662e-07	0.0191209	-0.725832
ZNF91	8.24336e-07	0.0227558	-0.708675
CA7	8.25872e-07	0.0227982	-0.715086
SLC23A3	9.25665e-07	0.025553	-0.892643
SLC4A4	1.13344e-06	0.0312887	-0.810924
MEP1A	1.38727e-06	0.0382957	-0.862782
MIER3	1.40236e-06	0.0387122	-0.928016
CYP4F12	1.4512e-06	0.0400602	-0.7754
EXPH5	1.45297e-06	0.0401091	-0.700303
PKIB	1.59304e-06	0.0439758	-0.778313
PRDX6	1.71169e-06	0.0472513	-0.755956
PDE6A	1.72698e-06	0.0476732	-0.779351
CLDN23	1.74236e-06	0.0480979	-0.804083
CA4	1.7823e-06	0.0492004	-0.924032
