# Supplementary material for: Integrated multiple microarray studies by robust rank aggregation to identify immune-associated biomarkers in Crohn's disease based on three machine learning methods
Source: Sci Rep. 2023 Feb 15;13:2694. doi: 10.1038/s41598-022-26345-1 (PMC9931764; doi:10.1038/s41598-022-26345-1)
Supplement: Supplementary file 3 — Supplementary Table 2. [file 41598_2022_26345_MOESM3_ESM.xlsx]

## Sheet: BP
ID	Description	GeneRatio	BgRatio	pvalue	p.adjust	qvalue	geneID	Count
GO:0006959	humoral immune response	27/195	317/18723	3.62665e-17	1.00059e-13	7.94426e-14	REG1B/REG1A/DMBT1/IL1B/CXCL5/C2/S100A9/CFB/REG3A/CXCL1/S100A12/CXCL10/CFI/CXCL6/DEFA6/C1R/DEFA5/CXCL11/CXCL9/CD55/CCL2/CXCL2/IL6/FCN1/CXCL8/PGC/SERPING1	27
GO:0061844	antimicrobial humoral immune response mediated by antimicrobial peptide	16/195	79/18723	1.24974e-16	1.72401e-13	1.36879e-13	REG1B/REG1A/CXCL5/S100A9/REG3A/CXCL1/S100A12/CXCL10/CXCL6/DEFA6/DEFA5/CXCL11/CXCL9/CXCL2/CXCL8/PGC	16
GO:0050900	leukocyte migration	27/195	369/18723	1.63346e-15	1.50223e-12	1.19271e-12	S100A8/CXCL5/S100A9/CXCL1/S100A12/CXCL10/CXCL6/CXCL11/CXCL9/GREM1/CCL2/CXCL2/SELP/IL6/CXCL8/FPR2/SERPINE1/MMP9/CCL20/THY1/CSF3R/SELL/CCL25/SELE/C10orf99/PADI2/CD177	27
GO:0019730	antimicrobial humoral response	17/195	122/18723	9.7476e-15	6.72341e-12	5.3381e-12	REG1B/REG1A/DMBT1/CXCL5/S100A9/REG3A/CXCL1/S100A12/CXCL10/CXCL6/DEFA6/DEFA5/CXCL11/CXCL9/CXCL2/CXCL8/PGC	17
GO:0030595	leukocyte chemotaxis	21/195	230/18723	3.60919e-14	1.99155e-11	1.58121e-11	S100A8/CXCL5/S100A9/CXCL1/S100A12/CXCL10/CXCL6/CXCL11/CXCL9/GREM1/CCL2/CXCL2/IL6/CXCL8/FPR2/SERPINE1/CCL20/CSF3R/CCL25/C10orf99/PADI2	21
GO:0002237	response to molecule of bacterial origin	25/195	363/18723	7.81688e-14	3.59446e-11	2.85385e-11	S100A8/LCN2/DMBT1/IL1B/CXCL5/S100A9/CXCL1/CXCL10/CXCL6/DEFA6/DEFA5/CXCL11/NOS2/CXCL9/CD55/CCL2/CXCL2/SELP/IL6/CXCL8/CD274/SERPINE1/SELE/PCK1/PPARGC1A	25
GO:1990266	neutrophil migration	16/195	122/18723	1.61613e-13	5.40333e-11	4.29001e-11	S100A8/CXCL5/S100A9/CXCL1/S100A12/CXCL10/CXCL6/CXCL11/CXCL9/CCL2/CXCL2/CXCL8/CCL20/CSF3R/CCL25/CD177	16
GO:0097529	myeloid leukocyte migration	20/195	220/18723	1.64232e-13	5.40333e-11	4.29001e-11	S100A8/CXCL5/S100A9/CXCL1/S100A12/CXCL10/CXCL6/CXCL11/CXCL9/GREM1/CCL2/CXCL2/IL6/CXCL8/FPR2/SERPINE1/CCL20/CSF3R/CCL25/CD177	20
GO:0032496	response to lipopolysaccharide	24/195	343/18723	1.80785e-13	5.40333e-11	4.29001e-11	S100A8/LCN2/IL1B/CXCL5/S100A9/CXCL1/CXCL10/CXCL6/DEFA6/DEFA5/CXCL11/NOS2/CXCL9/CD55/CCL2/CXCL2/SELP/IL6/CXCL8/CD274/SERPINE1/SELE/PCK1/PPARGC1A	24
GO:0030593	neutrophil chemotaxis	15/195	103/18723	1.95844e-13	5.40333e-11	4.29001e-11	S100A8/CXCL5/S100A9/CXCL1/S100A12/CXCL10/CXCL6/CXCL11/CXCL9/CCL2/CXCL2/CXCL8/CCL20/CSF3R/CCL25	15
GO:0071222	cellular response to lipopolysaccharide	19/195	209/18723	6.83173e-13	1.71352e-10	1.36046e-10	LCN2/IL1B/CXCL5/CXCL1/CXCL10/CXCL6/DEFA6/DEFA5/CXCL11/NOS2/CXCL9/CD55/CCL2/CXCL2/IL6/CXCL8/CD274/SERPINE1/PPARGC1A	19
GO:0071219	cellular response to molecule of bacterial origin	19/195	221/18723	1.85629e-12	4.26791e-10	3.38853e-10	LCN2/IL1B/CXCL5/CXCL1/CXCL10/CXCL6/DEFA6/DEFA5/CXCL11/NOS2/CXCL9/CD55/CCL2/CXCL2/IL6/CXCL8/CD274/SERPINE1/PPARGC1A	19
GO:0097530	granulocyte migration	16/195	148/18723	3.38804e-12	7.0186e-10	5.57246e-10	S100A8/CXCL5/S100A9/CXCL1/S100A12/CXCL10/CXCL6/CXCL11/CXCL9/CCL2/CXCL2/CXCL8/CCL20/CSF3R/CCL25/CD177	16
GO:0071621	granulocyte chemotaxis	15/195	125/18723	3.56145e-12	7.0186e-10	5.57246e-10	S100A8/CXCL5/S100A9/CXCL1/S100A12/CXCL10/CXCL6/CXCL11/CXCL9/CCL2/CXCL2/CXCL8/CCL20/CSF3R/CCL25	15
GO:0060326	cell chemotaxis	21/195	310/18723	1.18953e-11	2.12631e-09	1.6882e-09	S100A8/CXCL5/S100A9/CXCL1/S100A12/CXCL10/CXCL6/CXCL11/CXCL9/GREM1/CCL2/CXCL2/IL6/CXCL8/FPR2/SERPINE1/CCL20/CSF3R/CCL25/C10orf99/PADI2	21
GO:0071216	cellular response to biotic stimulus	19/195	246/18723	1.23309e-11	2.12631e-09	1.6882e-09	LCN2/IL1B/CXCL5/CXCL1/CXCL10/CXCL6/DEFA6/DEFA5/CXCL11/NOS2/CXCL9/CD55/CCL2/CXCL2/IL6/CXCL8/CD274/SERPINE1/PPARGC1A	19
GO:1990868	response to chemokine	13/195	97/18723	2.4619e-11	3.77354e-09	2.99603e-09	REG1A/CXCL5/CXCL1/CXCL10/CXCL6/CXCL11/CXCL9/CCL2/CXCL2/CXCL8/CCL20/CCL25/PADI2	13
GO:1990869	cellular response to chemokine	13/195	97/18723	2.4619e-11	3.77354e-09	2.99603e-09	REG1A/CXCL5/CXCL1/CXCL10/CXCL6/CXCL11/CXCL9/CCL2/CXCL2/CXCL8/CCL20/CCL25/PADI2	13
GO:0070098	chemokine-mediated signaling pathway	12/195	88/18723	1.1933e-10	1.7328e-08	1.37577e-08	CXCL5/CXCL1/CXCL10/CXCL6/CXCL11/CXCL9/CCL2/CXCL2/CXCL8/CCL20/CCL25/PADI2	12
GO:0030574	collagen catabolic process	8/195	42/18723	1.04508e-08	1.44169e-06	1.14464e-06	MMP1/MMP3/MMP12/MMP10/MMP2/FAP/MMP9/MMP7	8
GO:0032963	collagen metabolic process	11/195	104/18723	1.13173e-08	1.48687e-06	1.18051e-06	MMP1/MMP3/MMP12/COL1A1/IL6/MMP10/MMP2/FAP/MMP9/MMP7/COL1A2	11
GO:0022617	extracellular matrix disassembly	9/195	63/18723	1.74616e-08	2.18984e-06	1.73864e-06	MMP1/MMP3/MMP12/IL6/MMP10/MMP2/FAP/MMP9/MMP7	9
GO:0019221	cytokine-mediated signaling pathway	21/195	472/18723	2.39829e-08	2.87691e-06	2.28414e-06	DUOX2/IL1B/CXCL5/CXCL1/CXCL10/CXCL6/CXCL11/CXCL9/MMP12/IL1RN/STAT1/CCL2/CXCL2/IL6/CXCL8/IFITM2/CCL20/CSF3R/IFITM3/CCL25/PADI2	21
GO:0071347	cellular response to interleukin-1	11/195	113/18723	2.71943e-08	3.12622e-06	2.48208e-06	LCN2/IL1B/CHI3L1/IL1RN/GBP1/CCL2/IL6/CXCL8/CCL20/CCL25/PCK1	11
GO:0070555	response to interleukin-1	12/195	143/18723	3.35296e-08	3.70033e-06	2.9379e-06	LCN2/IL1B/CHI3L1/IL1RN/GBP1/CCL2/IL6/CXCL8/CCL20/CCL25/SELE/PCK1	12
GO:0002685	regulation of leukocyte migration	14/195	210/18723	4.44183e-08	4.60479e-06	3.656e-06	CXCL10/GREM1/CCL2/SELP/IL6/CXCL8/FPR2/SERPINE1/CCL20/THY1/CCL25/SELE/C10orf99/PADI2	14
GO:0002548	monocyte chemotaxis	9/195	70/18723	4.50631e-08	4.60479e-06	3.656e-06	S100A12/CXCL10/GREM1/CCL2/IL6/FPR2/SERPINE1/CCL20/CCL25	9
GO:0042742	defense response to bacterium	17/195	350/18723	1.61591e-07	1.59225e-05	1.26417e-05	S100A8/LCN2/DMBT1/S100A9/S100A12/CXCL6/DEFA6/DEFA5/NOS2/GBP4/SELP/IL6/FPR2/PGC/SERPINE1/CCL20/C10orf99	17
GO:0034341	response to interferon-gamma	11/195	141/18723	2.67083e-07	2.54098e-05	2.01743e-05	GBP5/NOS2/GBP4/GBP1/STAT1/CCL2/UBD/IFITM2/CCL20/IFITM3/CCL25	11
GO:0050832	defense response to fungus	7/195	49/18723	7.08094e-07	6.51211e-05	5.17033e-05	S100A8/S100A9/S100A12/DEFA6/DEFA5/CLEC4E/C10orf99	7
GO:0071674	mononuclear cell migration	12/195	196/18723	1.03975e-06	9.25379e-05	7.3471e-05	S100A12/CXCL10/CXCL11/GREM1/CCL2/IL6/FPR2/SERPINE1/CCL20/CCL25/C10orf99/PADI2	12
GO:0031349	positive regulation of defense response	14/195	278/18723	1.35797e-06	0.000117082	9.29581e-05	S100A8/IL1B/S100A9/S100A12/GBP5/MNDA/MMP12/TGM2/IL6/FCN1/FPR2/PGC/LPL/SERPINE1	14
GO:0035821	modulation of process of other organism	9/195	106/18723	1.64863e-06	0.000137836	0.000109435	REG1B/REG1A/S100A9/REG3A/CXCL6/DEFA6/DEFA5/NOS2/LRRC19	9
GO:1904645	response to amyloid-beta	7/195	56/18723	1.79767e-06	0.000145876	0.000115819	LCN2/MMP3/MMP12/NAMPT/FPR2/MMP2/MMP9	7
GO:0034612	response to tumor necrosis factor	13/195	253/18723	2.62074e-06	0.000206589	0.000164023	LCN2/CHI3L1/COL1A1/GBP1/STAT1/CCL2/CXCL8/UBD/CCL20/CCL25/SELE/PCK1/PPARGC1A	13
GO:0009620	response to fungus	7/195	60/18723	2.89027e-06	0.000221507	0.000175867	S100A8/S100A9/S100A12/DEFA6/DEFA5/CLEC4E/C10orf99	7
GO:0050727	regulation of inflammatory response	16/195	386/18723	3.02749e-06	0.000225752	0.000179237	S100A8/MMP3/IL1B/S100A9/S100A12/SOCS3/DUOXA2/TGM2/IL6/TNFAIP6/FPR2/LPL/SERPINE1/MMP9/SELE/LRRC19	16
GO:0006730	one-carbon metabolic process	6/195	40/18723	3.37801e-06	0.000240656	0.00019107	CA1/CA12/CA2/AHCYL2/CA7/CA4	6
GO:0030198	extracellular matrix organization	14/195	301/18723	3.44156e-06	0.000240656	0.00019107	MMP1/MMP3/GREM1/MMP12/COL1A1/IL6/LUM/MMP10/MMP2/FAP/MMP9/NID1/MMP7/COL1A2	14
GO:0071492	cellular response to UV-A	4/195	11/18723	3.55592e-06	0.000240656	0.00019107	MMP1/MMP3/MMP2/MMP9	4
GO:0043062	extracellular structure organization	14/195	302/18723	3.57626e-06	0.000240656	0.00019107	MMP1/MMP3/GREM1/MMP12/COL1A1/IL6/LUM/MMP10/MMP2/FAP/MMP9/NID1/MMP7/COL1A2	14
GO:0050829	defense response to Gram-negative bacterium	8/195	88/18723	3.78171e-06	0.000247657	0.000196629	DMBT1/CXCL6/DEFA6/DEFA5/NOS2/SELP/IL6/SERPINE1	8
GO:0045229	external encapsulating structure organization	14/195	304/18723	3.85982e-06	0.000247657	0.000196629	MMP1/MMP3/GREM1/MMP12/COL1A1/IL6/LUM/MMP10/MMP2/FAP/MMP9/NID1/MMP7/COL1A2	14
GO:0048247	lymphocyte chemotaxis	7/195	64/18723	4.48858e-06	0.000281454	0.000223463	CXCL10/CXCL11/CCL2/CCL20/CCL25/C10orf99/PADI2	7
GO:0019932	second-messenger-mediated signaling	14/195	312/18723	5.20486e-06	0.000306884	0.000243653	FPR1/GIP/NOS2/PLEK/GBP1/SELP/CXCL8/FPR2/CCL20/SELE/GUCA2B/PLCE1/CHP2/PDZD3	14
GO:0045981	positive regulation of nucleotide metabolic process	6/195	43/18723	5.22782e-06	0.000306884	0.000243653	NOS2/PPARGC1A/GUCA2B/ENTPD5/GUCA2A/SLC4A4	6
GO:1900544	positive regulation of purine nucleotide metabolic process	6/195	43/18723	5.22782e-06	0.000306884	0.000243653	NOS2/PPARGC1A/GUCA2B/ENTPD5/GUCA2A/SLC4A4	6
GO:0051591	response to cAMP	8/195	93/18723	5.73191e-06	0.000329465	0.000261581	DUOX2/AQP9/IGFBP5/COL1A1/STAT1/AQP8/PCK1/SLC26A3	8
GO:0007565	female pregnancy	11/195	193/18723	5.89228e-06	0.000331771	0.000263412	IL1B/IDO1/GIP/IGFBP5/IGFBP7/NAMPT/MMP2/SPP1/MMP9/MMP7/HSD11B2	11
GO:0031282	regulation of guanylate cyclase activity	4/195	13/18723	7.5795e-06	0.000418237	0.000332062	NOS2/GUCA2B/PDZD3/GUCA2A	4
GO:0045123	cellular extravasation	7/195	70/18723	8.21747e-06	0.000444549	0.000352953	CCL2/SELP/THY1/SELL/CCL25/SELE/CD177	7
GO:0007159	leukocyte cell-cell adhesion	15/195	371/18723	8.39005e-06	0.000445157	0.000353435	S100A8/IL1B/S100A9/VNN1/CD55/CCL2/SELP/IL6/CD274/THY1/SELL/CCL25/SELE/PCK1/CD177	15
GO:0070141	response to UV-A	4/195	14/18723	1.05249e-05	0.000547891	0.000435002	MMP1/MMP3/MMP2/MMP9	4
GO:0032103	positive regulation of response to external stimulus	16/195	427/18723	1.08156e-05	0.000552596	0.000438738	S100A8/IL1B/S100A9/S100A12/CXCL10/GBP5/MNDA/MMP12/TGM2/IL6/FCN1/CXCL8/FPR2/PGC/LPL/SERPINE1	16
GO:0048661	positive regulation of smooth muscle cell proliferation	8/195	104/18723	1.31504e-05	0.000659673	0.000523751	IGFBP5/TGM2/NAMPT/STAT1/IL6/MMP2/MMP9/PPARGC1A	8
GO:0044706	multi-multicellular organism process	11/195	220/18723	2.02232e-05	0.000996356	0.000791063	IL1B/IDO1/GIP/IGFBP5/IGFBP7/NAMPT/MMP2/SPP1/MMP9/MMP7/HSD11B2	11
GO:0014074	response to purine-containing compound	9/195	148/18723	2.52761e-05	0.00122345	0.000971366	DUOX2/AQP9/IGFBP5/COL1A1/STAT1/AQP8/PCK1/PPARGC1A/SLC26A3	9
GO:0071675	regulation of mononuclear cell migration	8/195	115/18723	2.73955e-05	0.00128423	0.00101963	CXCL10/GREM1/CCL2/FPR2/SERPINE1/CCL20/C10orf99/PADI2	8
GO:1900542	regulation of purine nucleotide metabolic process	7/195	84/18723	2.74628e-05	0.00128423	0.00101963	NOS2/PPARGC1A/GUCA2B/ENTPD5/PDZD3/GUCA2A/SLC4A4	7
GO:0071356	cellular response to tumor necrosis factor	11/195	229/18723	2.92815e-05	0.00134646	0.00106903	LCN2/CHI3L1/COL1A1/GBP1/STAT1/CCL2/CXCL8/CCL20/CCL25/PCK1/PPARGC1A	11
GO:0043434	response to peptide hormone	15/195	414/18723	3.03167e-05	0.00135676	0.00107721	REG1B/REG1A/IL1B/REG3A/SOCS3/GIP/IGFBP5/COL1A1/STAT1/LPL/FBN1/RAB31/PCK1/HSD11B2/CA2	15
GO:0098742	cell-cell adhesion via plasma-membrane adhesion molecules	12/195	273/18723	3.0489e-05	0.00135676	0.00107721	REG3A/IL1RN/SELP/CLDN2/SELL/SELE/CLDN8/IGSF9/CDHR1/CD177/CDH17/CLDN23	12
GO:0006140	regulation of nucleotide metabolic process	7/195	86/18723	3.20136e-05	0.00140199	0.00111312	NOS2/PPARGC1A/GUCA2B/ENTPD5/PDZD3/GUCA2A/SLC4A4	7
GO:0071346	cellular response to interferon-gamma	8/195	118/18723	3.29938e-05	0.00142234	0.00112928	GBP5/NOS2/GBP4/GBP1/STAT1/CCL2/CCL20/CCL25	8
GO:0042060	wound healing	15/195	422/18723	3.77536e-05	0.00160249	0.00127231	REG1A/S100A8/DUOX2/REG3A/PLAU/MMP12/PLEK/COL1A1/VWF/SELP/IL6/FAP/SERPING1/DYSF/SERPINE1	15
GO:0002688	regulation of leukocyte chemotaxis	8/195	122/18723	4.19192e-05	0.00175235	0.00139129	CXCL10/GREM1/CCL2/IL6/CXCL8/FPR2/SERPINE1/PADI2	8
GO:0032757	positive regulation of interleukin-8 production	6/195	62/18723	4.47386e-05	0.00184229	0.0014627	IL1B/CHI3L1/NOS2/IL6/FCN1/SERPINE1	6
GO:0050764	regulation of phagocytosis	7/195	95/18723	6.08498e-05	0.00246889	0.00196019	IL1B/C2/TGM2/CCL2/FPR2/DYSF/RAB31	7
GO:1900371	regulation of purine nucleotide biosynthetic process	5/195	41/18723	6.43364e-05	0.00257252	0.00204247	NOS2/PPARGC1A/GUCA2B/PDZD3/GUCA2A	5
GO:0006956	complement activation	8/195	130/18723	6.58794e-05	0.00259659	0.00206158	IL1B/C2/CFB/CFI/C1R/CD55/FCN1/SERPING1	8
GO:0046683	response to organophosphorus	8/195	131/18723	6.95468e-05	0.00270253	0.00214569	DUOX2/AQP9/IGFBP5/COL1A1/STAT1/AQP8/PCK1/SLC26A3	8
GO:0030808	regulation of nucleotide biosynthetic process	5/195	42/18723	7.24173e-05	0.00277499	0.00220322	NOS2/PPARGC1A/GUCA2B/PDZD3/GUCA2A	5
GO:0031640	killing of cells of other organism	6/195	68/18723	7.5641e-05	0.00285882	0.00226978	S100A12/CXCL6/DEFA6/DEFA5/NOS2/APOL1	6
GO:0002687	positive regulation of leukocyte migration	8/195	135/18723	8.59578e-05	0.00320483	0.0025445	CXCL10/SELP/IL6/CXCL8/FPR2/SERPINE1/CCL20/THY1	8
GO:0009636	response to toxic substance	11/195	262/18723	9.86893e-05	0.00363045	0.00288242	LCN2/DUOX2/S100A9/SLC6A14/TRPM6/SLC22A5/FABP1/ABCG2/PDZD3/MT1M/PRDX6	11
GO:0032637	interleukin-8 production	7/195	103/18723	0.000101737	0.00364227	0.00289181	IL1B/CHI3L1/NOS2/IL6/FCN1/SERPINE1/LRRC19	7
GO:0030810	positive regulation of nucleotide biosynthetic process	4/195	24/18723	0.000102971	0.00364227	0.00289181	NOS2/PPARGC1A/GUCA2B/GUCA2A	4
GO:1900373	positive regulation of purine nucleotide biosynthetic process	4/195	24/18723	0.000102971	0.00364227	0.00289181	NOS2/PPARGC1A/GUCA2B/GUCA2A	4
GO:0009410	response to xenobiotic stimulus	15/195	462/18723	0.00010442	0.00364677	0.00289538	LCN2/IL1B/S100A12/GIP/NOS2/COL1A1/STAT1/LPL/INHBA/PPARGC1A/CMBL/CYP2J2/HSD11B2/CYP2B6/CYP4F12	15
GO:0042730	fibrinolysis	4/195	25/18723	0.00012159	0.00416818	0.00330935	PLAU/FAP/SERPING1/SERPINE1	4
GO:0050729	positive regulation of inflammatory response	8/195	142/18723	0.000122371	0.00416818	0.00330935	S100A8/IL1B/S100A9/S100A12/TGM2/IL6/LPL/SERPINE1	8
GO:0031284	positive regulation of guanylate cyclase activity	3/195	10/18723	0.000126496	0.00420484	0.00333846	NOS2/GUCA2B/GUCA2A	3
GO:2000425	regulation of apoptotic cell clearance	3/195	10/18723	0.000126496	0.00420484	0.00333846	C2/TGM2/CCL2	3
GO:0062013	positive regulation of small molecule metabolic process	8/195	143/18723	0.000128484	0.00422008	0.00335056	IL1B/NOS2/FABP1/PPARGC1A/GUCA2B/ENTPD5/GUCA2A/SLC4A4	8
GO:0006821	chloride transport	7/195	109/18723	0.000145186	0.00471256	0.00374157	APOL1/SLC26A3/SLC26A2/BEST2/ANO5/FXYD3/CA7	7
GO:0006953	acute-phase response	5/195	49/18723	0.000153037	0.00485321	0.00385324	LCN2/IL1B/REG3A/IL6/SERPINA3	5
GO:0070741	response to interleukin-6	5/195	49/18723	0.000153037	0.00485321	0.00385324	LCN2/CHI3L1/IL6/PCK1/PPARGC1A	5
GO:0002253	activation of immune response	13/195	375/18723	0.000160459	0.00503074	0.00399419	IL1B/FPR1/C2/CFB/CFI/C1R/MNDA/GBP1/CD55/FCN1/FPR2/SERPING1/THY1	13
GO:0051235	maintenance of location	12/195	327/18723	0.000170176	0.00527147	0.00418532	S100A8/LCN2/IL1B/S100A9/CXCL10/CXCL11/CXCL9/IL6/LPL/SRGN/FBN1/THY1	12
GO:0002526	acute inflammatory response	7/195	112/18723	0.000171958	0.00527147	0.00418532	S100A8/LCN2/IL1B/REG3A/VNN1/IL6/SERPINA3	7
GO:1903039	positive regulation of leukocyte cell-cell adhesion	10/195	239/18723	0.000210332	0.00637698	0.00506305	IL1B/VNN1/CD55/CCL2/SELP/IL6/CD274/THY1/SELE/PCK1	10
GO:0015701	bicarbonate transport	4/195	29/18723	0.000220978	0.00646723	0.0051347	SLC26A3/SLC26A2/SLC4A4/CA4	4
GO:0090025	regulation of monocyte chemotaxis	4/195	29/18723	0.000220978	0.00646723	0.0051347	CXCL10/GREM1/FPR2/SERPINE1	4
GO:0007566	embryo implantation	5/195	53/18723	0.000222685	0.00646723	0.0051347	IL1B/IGFBP7/MMP2/SPP1/MMP9	5
GO:0071320	cellular response to cAMP	5/195	53/18723	0.000222685	0.00646723	0.0051347	AQP9/IGFBP5/AQP8/PCK1/SLC26A3	5
GO:0072676	lymphocyte migration	7/195	117/18723	0.000225354	0.00647659	0.00514213	CXCL10/CXCL11/CCL2/CCL20/CCL25/C10orf99/PADI2	7
GO:0061430	bone trabecula morphogenesis	3/195	12/18723	0.000228368	0.00649553	0.00515717	GREM1/COL1A1/MMP2	3
GO:0019722	calcium-mediated signaling	9/195	202/18723	0.00027476	0.00773534	0.00614152	PLEK/GBP1/SELP/CXCL8/FPR2/CCL20/SELE/PLCE1/CHP2	9
GO:0070486	leukocyte aggregation	3/195	13/18723	0.000294604	0.00821023	0.00651857	S100A8/IL1B/S100A9	3
GO:0061756	leukocyte adhesion to vascular endothelial cell	5/195	57/18723	0.000314172	0.008668	0.00688201	SELP/IL6/SELL/CCL25/SELE	5
GO:0035456	response to interferon-beta	4/195	32/18723	0.000326508	0.00889742	0.00706417	MNDA/STAT1/IFITM2/IFITM3	4
GO:0042886	amide transport	11/195	301/18723	0.000328937	0.00889742	0.00706417	S100A8/IL1B/AQP9/GIP/NOS2/IL1RN/IL6/MTTP/ABCG2/CA2/CDH17	11
GO:0015711	organic anion transport	12/195	354/18723	0.000351168	0.00940654	0.00746839	IL1B/AQP9/NOS2/SLC6A14/MTTP/SLC16A9/SLC26A3/SLC26A2/ABCG2/SLC17A4/SLC4A4/CA4	12
GO:0001503	ossification	13/195	408/18723	0.000362639	0.00962039	0.00763817	GREM1/IGFBP5/COL1A1/IL6/MMP2/SRGN/MGP/CHRDL2/SPP1/MMP9/COL1A2/SATB2/SLC26A2	13
GO:0050901	leukocyte tethering or rolling	4/195	33/18723	0.000368537	0.00968375	0.00768847	SELP/SELL/CCL25/SELE	4
GO:1901653	cellular response to peptide	12/195	359/18723	0.000398292	0.0103023	0.00817956	REG1A/LCN2/IL1B/SOCS3/NAMPT/STAT1/FPR2/LPL/FBN1/RAB31/PCK1/CA2	12
GO:0001819	positive regulation of cytokine production	14/195	467/18723	0.000399545	0.0103023	0.00817956	IL1B/CHI3L1/GBP5/MNDA/NOS2/MMP12/CD55/STAT1/IL6/FCN1/LUM/LPL/CD274/SERPINE1	14
GO:0042476	odontogenesis	7/195	130/18723	0.000428585	0.0109255	0.0086744	COL1A1/INHBA/SERPINE1/CSF3R/COL1A2/CNNM4/CA2	7
GO:2000401	regulation of lymphocyte migration	5/195	61/18723	0.000431636	0.0109255	0.0086744	CXCL10/CCL2/CCL20/C10orf99/PADI2	5
GO:0031667	response to nutrient levels	14/195	474/18723	0.000463214	0.0116182	0.00922438	REG1A/LCN2/C2/CXCL10/GIP/NAMPT/COL1A1/STAT1/LPL/SPP1/MMP7/PCK1/PPARGC1A/HSD11B2	14
GO:0002691	regulation of cellular extravasation	4/195	36/18723	0.000517747	0.0128691	0.0102175	SELP/THY1/CCL25/SELE	4
GO:0010810	regulation of cell-substrate adhesion	9/195	221/18723	0.000529541	0.0130447	0.0103569	GREM1/PLAU/MMP12/COL1A1/GBP1/SERPINE1/THY1/NID1/CCL25	9
GO:0017014	protein nitrosylation	3/195	16/18723	0.000563707	0.0132108	0.0104888	S100A8/S100A9/NOS2	3
GO:0018119	peptidyl-cysteine S-nitrosylation	3/195	16/18723	0.000563707	0.0132108	0.0104888	S100A8/S100A9/NOS2	3
GO:0051238	sequestering of metal ion	3/195	16/18723	0.000563707	0.0132108	0.0104888	S100A8/LCN2/S100A9	3
GO:0051770	positive regulation of nitric-oxide synthase biosynthetic process	3/195	16/18723	0.000563707	0.0132108	0.0104888	NAMPT/STAT1/CCL2	3
GO:1903236	regulation of leukocyte tethering or rolling	3/195	16/18723	0.000563707	0.0132108	0.0104888	SELP/CCL25/SELE	3
GO:0002274	myeloid leukocyte activation	9/195	223/18723	0.000565014	0.0132108	0.0104888	S100A12/CXCL6/NAMPT/IL6/CXCL8/FPR2/UBD/DYSF/CD177	9
GO:0015698	inorganic anion transport	8/195	180/18723	0.000609229	0.0140072	0.0111211	APOL1/SLC26A3/SLC26A2/BEST2/ANO5/FXYD3/CA7/SLC4A4	8
GO:0048660	regulation of smooth muscle cell proliferation	8/195	180/18723	0.000609229	0.0140072	0.0111211	IGFBP5/TGM2/NAMPT/STAT1/IL6/MMP2/MMP9/PPARGC1A	8
GO:0050766	positive regulation of phagocytosis	5/195	66/18723	0.000621774	0.0140613	0.011164	IL1B/C2/CCL2/FPR2/RAB31	5
GO:0072678	T cell migration	5/195	66/18723	0.000621774	0.0140613	0.011164	CXCL10/CXCL11/CCL2/CCL20/C10orf99	5
GO:0002683	negative regulation of immune system process	13/195	434/18723	0.000647688	0.0145282	0.0115348	MNDA/GREM1/MMP12/GBP1/CD55/CCL2/SERPING1/INHBA/CD274/FBN1/THY1/CCL25/PADI2	13
GO:0002831	regulation of response to biotic stimulus	11/195	327/18723	0.000657742	0.014559	0.0115592	CXCL6/GBP5/MNDA/MMP12/CD55/STAT1/FCN1/FPR2/PGC/SERPING1/CD274	11
GO:0050830	defense response to Gram-positive bacterium	6/195	101/18723	0.000659615	0.014559	0.0115592	DMBT1/DEFA6/DEFA5/GBP4/IL6/C10orf99	6
GO:0033623	regulation of integrin activation	3/195	17/18723	0.000679268	0.0148738	0.0118092	PLEK/SELP/CDH17	3
GO:0045785	positive regulation of cell adhesion	13/195	437/18723	0.00069031	0.0149775	0.0118915	IL1B/VNN1/TGM2/CD55/CCL2/SELP/IL6/CD274/THY1/NID1/CCL25/SELE/PCK1	13
GO:0032677	regulation of interleukin-8 production	6/195	102/18723	0.000694863	0.0149775	0.0118915	IL1B/CHI3L1/NOS2/IL6/FCN1/SERPINE1	6
GO:0048659	smooth muscle cell proliferation	8/195	184/18723	0.000703681	0.01505	0.0119491	IGFBP5/TGM2/NAMPT/STAT1/IL6/MMP2/MMP9/PPARGC1A	8
GO:0051281	positive regulation of release of sequestered calcium ion into cytosol	4/195	40/18723	0.000777632	0.0162351	0.0128899	CXCL10/CXCL11/CXCL9/THY1	4
GO:0150077	regulation of neuroinflammatory response	4/195	40/18723	0.000777632	0.0162351	0.0128899	MMP3/IL1B/IL6/MMP9	4
GO:1904994	regulation of leukocyte adhesion to vascular endothelial cell	4/195	40/18723	0.000777632	0.0162351	0.0128899	SELP/IL6/CCL25/SELE	4
GO:0062012	regulation of small molecule metabolic process	11/195	334/18723	0.000782625	0.0162351	0.0128899	IL1B/GIP/NOS2/PLEK/FABP1/PPARGC1A/GUCA2B/ENTPD5/PDZD3/GUCA2A/SLC4A4	11
GO:0002544	chronic inflammatory response	3/195	18/18723	0.000808894	0.0165222	0.0131179	S100A8/S100A9/VNN1	3
GO:0001906	cell killing	8/195	188/18723	0.000809599	0.0165222	0.0131179	S100A12/CXCL6/DEFA6/DEFA5/NOS2/CD55/APOL1/GZMB	8
GO:0022409	positive regulation of cell-cell adhesion	10/195	284/18723	0.000814434	0.0165222	0.0131179	IL1B/VNN1/CD55/CCL2/SELP/IL6/CD274/THY1/SELE/PCK1	10
GO:1903037	regulation of leukocyte cell-cell adhesion	11/195	336/18723	0.000821723	0.0165484	0.0131387	IL1B/VNN1/CD55/CCL2/SELP/IL6/CD274/THY1/CCL25/SELE/PCK1	11
GO:0002251	organ or tissue specific immune response	4/195	41/18723	0.000854745	0.0170887	0.0135677	DEFA6/DEFA5/NOS2/IL6	4
GO:0072593	reactive oxygen species metabolic process	9/195	239/18723	0.000924936	0.0182431	0.0144842	LCN2/DUOX2/MMP3/DUOXA2/NCF2/NOS2/FPR2/CD177/PRDX6	9
GO:0043903	regulation of symbiotic process	5/195	72/18723	0.000925711	0.0182431	0.0144842	CXCL6/FCN1/CXCL8/IFITM2/IFITM3	5
GO:0002523	leukocyte migration involved in inflammatory response	3/195	19/18723	0.000953226	0.0185208	0.0147047	S100A8/S100A9/SELE	3
GO:0019373	epoxygenase P450 pathway	3/195	19/18723	0.000953226	0.0185208	0.0147047	CYP2J2/CYP2B6/CYP4F12	3
GO:0014002	astrocyte development	4/195	43/18723	0.00102487	0.0196363	0.0155904	S100A8/S100A9/IL6/FPR2	4
GO:0140353	lipid export from cell	4/195	43/18723	0.00102487	0.0196363	0.0155904	IL1B/NOS2/INHBA/SPP1	4
GO:0006801	superoxide metabolic process	5/195	74/18723	0.00104809	0.0199427	0.0158336	DUOX2/NCF2/NOS2/FPR2/CD177	5
GO:0070482	response to oxygen levels	11/195	347/18723	0.00106689	0.0201613	0.0160072	REG1A/LCN2/NOS2/PLAU/NAMPT/COL1A1/MMP2/PCK1/FABP1/PPARGC1A/HSD11B2	11
GO:0098754	detoxification	7/195	152/18723	0.00108324	0.020331	0.0161419	DUOX2/S100A9/SLC22A5/FABP1/ABCG2/MT1M/PRDX6	7
GO:0042554	superoxide anion generation	4/195	44/18723	0.00111827	0.0207068	0.0164403	DUOX2/NCF2/FPR2/CD177	4
GO:0150076	neuroinflammatory response	4/195	44/18723	0.00111827	0.0207068	0.0164403	MMP3/IL1B/IL6/MMP9	4
GO:0002920	regulation of humoral immune response	4/195	45/18723	0.00121748	0.0223934	0.0177794	IL1B/CD55/PGC/SERPING1	4
GO:0002689	negative regulation of leukocyte chemotaxis	3/195	21/18723	0.00128846	0.0226424	0.0179771	GREM1/CCL2/PADI2	3
GO:0030449	regulation of complement activation	3/195	21/18723	0.00128846	0.0226424	0.0179771	IL1B/CD55/SERPING1	3
GO:0035455	response to interferon-alpha	3/195	21/18723	0.00128846	0.0226424	0.0179771	LAMP3/IFITM2/IFITM3	3
GO:0046597	negative regulation of viral entry into host cell	3/195	21/18723	0.00128846	0.0226424	0.0179771	FCN1/IFITM2/IFITM3	3
GO:0051767	nitric-oxide synthase biosynthetic process	3/195	21/18723	0.00128846	0.0226424	0.0179771	NAMPT/STAT1/CCL2	3
GO:0051769	regulation of nitric-oxide synthase biosynthetic process	3/195	21/18723	0.00128846	0.0226424	0.0179771	NAMPT/STAT1/CCL2	3
GO:0090026	positive regulation of monocyte chemotaxis	3/195	21/18723	0.00128846	0.0226424	0.0179771	CXCL10/FPR2/SERPINE1	3
GO:0043200	response to amino acid	6/195	116/18723	0.00135833	0.0237191	0.018832	GIP/COL1A1/MMP2/COL1A2/PCK1/PPARGC1A	6
GO:0031281	positive regulation of cyclase activity	3/195	22/18723	0.00148052	0.0255297	0.0202695	NOS2/GUCA2B/GUCA2A	3
GO:0060343	trabecula formation	3/195	22/18723	0.00148052	0.0255297	0.0202695	GREM1/COL1A1/MMP2	3
GO:0002686	negative regulation of leukocyte migration	4/195	48/18723	0.00155185	0.0264731	0.0210185	GREM1/CCL2/CCL25/PADI2	4
GO:0032102	negative regulation of response to external stimulus	12/195	420/18723	0.00155442	0.0264731	0.0210185	SOCS3/GREM1/PLAU/MMP12/CCL2/TNFAIP6/FPR2/FAP/SERPING1/SERPINE1/SPP1/PADI2	12
GO:0009615	response to virus	11/195	367/18723	0.00166686	0.0276491	0.0219522	DUOX2/DMBT1/CXCL10/PIM2/CXCL9/MMP12/GBP1/STAT1/IL6/IFITM2/IFITM3	11
GO:0030195	negative regulation of blood coagulation	4/195	49/18723	0.00167619	0.0276491	0.0219522	PLAU/FAP/SERPING1/SERPINE1	4
GO:0052372	modulation by symbiont of entry into host	4/195	49/18723	0.00167619	0.0276491	0.0219522	FCN1/CXCL8/IFITM2/IFITM3	4
GO:0006833	water transport	3/195	23/18723	0.00168962	0.0276491	0.0219522	AQP9/AQP8/PDZD3	3
GO:0016338	calcium-independent cell-cell adhesion via plasma membrane cell-adhesion molecules	3/195	23/18723	0.00168962	0.0276491	0.0219522	CLDN2/CLDN8/CLDN23	3
GO:0051349	positive regulation of lyase activity	3/195	23/18723	0.00168962	0.0276491	0.0219522	NOS2/GUCA2B/GUCA2A	3
GO:0042180	cellular ketone metabolic process	8/195	211/18723	0.00169362	0.0276491	0.0219522	IL1B/IDO1/GIP/TDO2/FABP1/PPARGC1A/CYP2B6/CYP4F12	8
GO:0072503	cellular divalent inorganic cation homeostasis	13/195	486/18723	0.0017993	0.02899	0.0230168	S100A8/FPR1/S100A9/CXCL10/PROK2/CXCL11/CXCL9/TGM2/CD55/FPR2/THY1/PLCE1/MT1M	13
GO:0060337	type I interferon signaling pathway	4/195	50/18723	0.00180728	0.02899	0.0230168	MMP12/STAT1/IFITM2/IFITM3	4
GO:1900047	negative regulation of hemostasis	4/195	50/18723	0.00180728	0.02899	0.0230168	PLAU/FAP/SERPING1/SERPINE1	4
GO:0051651	maintenance of location in cell	8/195	214/18723	0.00185043	0.0291691	0.023159	S100A8/LCN2/S100A9/CXCL10/CXCL11/CXCL9/SRGN/THY1	8
GO:1903034	regulation of response to wounding	7/195	167/18723	0.0018615	0.0291691	0.023159	DUOX2/REG3A/PLAU/FAP/SERPING1/SERPINE1/SPP1	7
GO:0051607	defense response to virus	9/195	265/18723	0.00188971	0.0291691	0.023159	DMBT1/CXCL10/CXCL9/MMP12/GBP1/STAT1/IL6/IFITM2/IFITM3	9
GO:0009117	nucleotide metabolic process	13/195	489/18723	0.00189909	0.0291691	0.023159	IDO1/NOS2/TDO2/NAMPT/ALDOB/HMGCS2/PPARGC1A/GUCA2B/ENTPD5/SLC26A2/PDZD3/GUCA2A/SLC4A4	13
GO:0002726	positive regulation of T cell cytokine production	3/195	24/18723	0.00191629	0.0291691	0.023159	IL1B/CD55/IL6	3
GO:0035458	cellular response to interferon-beta	3/195	24/18723	0.00191629	0.0291691	0.023159	MNDA/STAT1/IFITM2	3
GO:0071676	negative regulation of mononuclear cell migration	3/195	24/18723	0.00191629	0.0291691	0.023159	GREM1/CCL2/PADI2	3
GO:0002833	positive regulation of response to biotic stimulus	7/195	168/18723	0.00192568	0.0291691	0.023159	GBP5/MNDA/MMP12/FCN1/FPR2/PGC/CD274	7
GO:0007204	positive regulation of cytosolic calcium ion concentration	10/195	319/18723	0.00194044	0.0291691	0.023159	FPR1/CXCL10/PROK2/CXCL11/CXCL9/TGM2/CD55/FPR2/THY1/PLCE1	10
GO:0008202	steroid metabolic process	10/195	319/18723	0.00194044	0.0291691	0.023159	IGFBP7/APOL1/SPP1/NPC1L1/HMGCS2/PPARGC1A/DHRS11/HSD17B2/HSD11B2/CYP2B6	10
GO:0046850	regulation of bone remodeling	4/195	51/18723	0.00194531	0.0291691	0.023159	GREM1/IL6/SPP1/CA2	4
GO:0051339	regulation of lyase activity	4/195	51/18723	0.00194531	0.0291691	0.023159	NOS2/GUCA2B/PDZD3/GUCA2A	4
GO:0050870	positive regulation of T cell activation	8/195	216/18723	0.00196119	0.0292483	0.0232219	IL1B/VNN1/CD55/CCL2/IL6/CD274/THY1/PCK1	8
GO:0031214	biomineral tissue development	7/195	169/18723	0.00199156	0.0295414	0.0234546	GREM1/COL1A1/SRGN/MGP/SPP1/COL1A2/CNNM4	7
GO:0007596	blood coagulation	8/195	217/18723	0.0020185	0.029781	0.0236448	PLAU/PLEK/VWF/SELP/IL6/FAP/SERPING1/SERPINE1	8
GO:0036293	response to decreased oxygen levels	10/195	322/18723	0.00207752	0.0303559	0.0241013	REG1A/LCN2/NOS2/PLAU/NAMPT/MMP2/PCK1/FABP1/PPARGC1A/HSD11B2	10
GO:0043277	apoptotic cell clearance	4/195	52/18723	0.00209047	0.0303559	0.0241013	C2/TGM2/CCL2/FCN1	4
GO:0071357	cellular response to type I interferon	4/195	52/18723	0.00209047	0.0303559	0.0241013	MMP12/STAT1/IFITM2/IFITM3	4
GO:0110148	biomineralization	7/195	171/18723	0.00212854	0.0304196	0.0241519	GREM1/COL1A1/SRGN/MGP/SPP1/COL1A2/CNNM4	7
GO:0034764	positive regulation of transmembrane transport	8/195	219/18723	0.00213707	0.0304196	0.0241519	LCN2/CXCL10/GIP/CXCL11/CXCL9/CCL2/THY1/CA2	8
GO:0033622	integrin activation	3/195	25/18723	0.00216102	0.0304196	0.0241519	PLEK/SELP/CDH17	3
GO:1901623	regulation of lymphocyte chemotaxis	3/195	25/18723	0.00216102	0.0304196	0.0241519	CXCL10/CCL2/PADI2	3
GO:1903901	negative regulation of viral life cycle	3/195	25/18723	0.00216102	0.0304196	0.0241519	FCN1/IFITM2/IFITM3	3
GO:1904996	positive regulation of leukocyte adhesion to vascular endothelial cell	3/195	25/18723	0.00216102	0.0304196	0.0241519	SELP/IL6/SELE	3
GO:0006753	nucleoside phosphate metabolic process	13/195	497/18723	0.00218776	0.0306398	0.0243267	IDO1/NOS2/TDO2/NAMPT/ALDOB/HMGCS2/PPARGC1A/GUCA2B/ENTPD5/SLC26A2/PDZD3/GUCA2A/SLC4A4	13
GO:0001952	regulation of cell-matrix adhesion	6/195	128/18723	0.0022411	0.0309415	0.0245662	GREM1/PLAU/MMP12/SERPINE1/THY1/CCL25	6
GO:0031279	regulation of cyclase activity	4/195	53/18723	0.00224295	0.0309415	0.0245662	NOS2/GUCA2B/PDZD3/GUCA2A	4
GO:0050819	negative regulation of coagulation	4/195	53/18723	0.00224295	0.0309415	0.0245662	PLAU/FAP/SERPING1/SERPINE1	4
GO:0006694	steroid biosynthetic process	7/195	173/18723	0.0022727	0.031196	0.0247682	IGFBP7/NPC1L1/HMGCS2/PPARGC1A/DHRS11/HSD17B2/HSD11B2	7
GO:0046942	carboxylic acid transport	9/195	273/18723	0.00231054	0.0312928	0.0248451	IL1B/AQP9/NOS2/SLC6A14/SLC16A9/SLC26A3/SLC26A2/ABCG2/SLC17A4	9
GO:0000302	response to reactive oxygen species	8/195	222/18723	0.00232513	0.0312928	0.0248451	LCN2/COL1A1/STAT1/IL6/MMP2/MMP9/FABP1/PPARGC1A	8
GO:0007599	hemostasis	8/195	222/18723	0.00232513	0.0312928	0.0248451	PLAU/PLEK/VWF/SELP/IL6/FAP/SERPING1/SERPINE1	8
GO:0050817	coagulation	8/195	222/18723	0.00232513	0.0312928	0.0248451	PLAU/PLEK/VWF/SELP/IL6/FAP/SERPING1/SERPINE1	8
GO:0050920	regulation of chemotaxis	8/195	223/18723	0.00239062	0.0316997	0.0251682	CXCL10/GREM1/CCL2/IL6/CXCL8/FPR2/SERPINE1/PADI2	8
GO:0010524	positive regulation of calcium ion transport into cytosol	4/195	54/18723	0.00240291	0.0316997	0.0251682	CXCL10/CXCL11/CXCL9/THY1	4
GO:0072348	sulfur compound transport	4/195	54/18723	0.00240291	0.0316997	0.0251682	SLC26A3/SLC26A2/ABCG2/SLC19A3	4
GO:0022411	cellular component disassembly	12/195	443/18723	0.00241735	0.0316997	0.0251682	MMP1/MMP3/MMP12/PLEK/IL6/MMP10/MMP2/FAP/MMP9/MMP7/PPARGC1A/PADI2	12
GO:0048771	tissue remodeling	7/195	175/18723	0.00242429	0.0316997	0.0251682	GREM1/IGFBP5/TGM2/IL6/MMP2/SPP1/CA2	7
GO:0034114	regulation of heterotypic cell-cell adhesion	3/195	26/18723	0.0024243	0.0316997	0.0251682	IL1B/IL1RN/THY1	3
GO:0006979	response to oxidative stress	12/195	446/18723	0.00255425	0.0332414	0.0263923	LCN2/DUOX2/MMP3/VNN1/COL1A1/STAT1/IL6/MMP2/MMP9/FABP1/PPARGC1A/PRDX6	12
GO:0071466	cellular response to xenobiotic stimulus	7/195	177/18723	0.00258356	0.0334649	0.0265697	IL1B/S100A12/NOS2/CMBL/CYP2J2/CYP2B6/CYP4F12	7
GO:0010876	lipid localization	12/195	448/18723	0.00264899	0.0339933	0.0269892	IL1B/AQP9/NOS2/IL6/MTTP/APOL1/LPL/INHBA/SPP1/NPC1L1/FABP1/ABCA8	12
GO:0022407	regulation of cell-cell adhesion	12/195	448/18723	0.00264899	0.0339933	0.0269892	IL1B/VNN1/IL1RN/CD55/CCL2/SELP/IL6/CD274/THY1/CCL25/SELE/PCK1	12
GO:0002227	innate immune response in mucosa	3/195	27/18723	0.00270659	0.0344124	0.0273219	DEFA6/DEFA5/NOS2	3
GO:0042402	cellular biogenic amine catabolic process	3/195	27/18723	0.00270659	0.0344124	0.0273219	IDO1/TDO2/MAOA	3
GO:0061041	regulation of wound healing	6/195	134/18723	0.00281818	0.0356667	0.0283178	DUOX2/REG3A/PLAU/FAP/SERPING1/SERPINE1	6
GO:0001101	response to acid chemical	6/195	135/18723	0.00292424	0.0368401	0.0292495	GIP/COL1A1/MMP2/COL1A2/PCK1/PPARGC1A	6
GO:0006163	purine nucleotide metabolic process	11/195	396/18723	0.00300261	0.0375591	0.0298203	NOS2/TDO2/ALDOB/HMGCS2/PPARGC1A/GUCA2B/ENTPD5/SLC26A2/PDZD3/GUCA2A/SLC4A4	11
GO:0002690	positive regulation of leukocyte chemotaxis	5/195	94/18723	0.00302216	0.0375591	0.0298203	CXCL10/IL6/CXCL8/FPR2/SERPINE1	5
GO:1903035	negative regulation of response to wounding	5/195	94/18723	0.00302216	0.0375591	0.0298203	PLAU/FAP/SERPING1/SERPINE1/SPP1	5
GO:0034340	response to type I interferon	4/195	58/18723	0.00312135	0.0384456	0.0305241	MMP12/STAT1/IFITM2/IFITM3	4
GO:0042743	hydrogen peroxide metabolic process	4/195	58/18723	0.00312135	0.0384456	0.0305241	DUOX2/MMP3/DUOXA2/PRDX6	4
GO:0007586	digestion	6/195	137/18723	0.00314531	0.0385685	0.0306217	PGC/SERPINA3/NPC1L1/SLC22A5/FABP1/PPARGC1A	6
GO:0009310	amine catabolic process	3/195	29/18723	0.00332995	0.0401194	0.0318531	IDO1/TDO2/MAOA	3
GO:0035066	positive regulation of histone acetylation	3/195	29/18723	0.00332995	0.0401194	0.0318531	IL1B/MUC1/PPARGC1A	3
GO:0051873	killing by host of symbiont cells	3/195	29/18723	0.00332995	0.0401194	0.0318531	CXCL6/DEFA5/APOL1	3
GO:0051883	killing of cells in other organism involved in symbiotic interaction	3/195	29/18723	0.00332995	0.0401194	0.0318531	CXCL6/DEFA5/APOL1	3
GO:0044403	symbiotic process	9/195	290/18723	0.00345225	0.0412328	0.032737	CXCL6/DEFA5/CD55/FCN1/CXCL8/APOL1/IFITM2/IFITM3/LRRC19	9
GO:0071375	cellular response to peptide hormone stimulus	9/195	290/18723	0.00345225	0.0412328	0.032737	REG1A/IL1B/SOCS3/STAT1/LPL/FBN1/RAB31/PCK1/CA2	9
GO:0019731	antibacterial humoral response	4/195	60/18723	0.0035302	0.041982	0.0333319	DMBT1/DEFA6/DEFA5/PGC	4
GO:0070498	interleukin-1-mediated signaling pathway	3/195	30/18723	0.00367185	0.0434791	0.0345205	IL1B/IL1RN/IL6	3
GO:0030199	collagen fibril organization	4/195	61/18723	0.00374765	0.044187	0.0350826	GREM1/COL1A1/LUM/COL1A2	4
GO:0051216	cartilage development	7/195	190/18723	0.00382368	0.0448917	0.035642	CHI3L1/GREM1/COL1A1/LUM/MGP/CHRDL2/SATB2	7
GO:0007588	excretion	4/195	62/18723	0.003974	0.0462627	0.0367306	AQP9/GUCA2B/SLC26A3/ABCG2	4
GO:0032731	positive regulation of interleukin-1 beta production	4/195	62/18723	0.003974	0.0462627	0.0367306	GBP5/MNDA/IL6/LPL	4
GO:0051480	regulation of cytosolic calcium ion concentration	10/195	353/18723	0.00400462	0.0464233	0.0368581	FPR1/CXCL10/PROK2/CXCL11/CXCL9/TGM2/CD55/FPR2/THY1/PLCE1	10
GO:0072521	purine-containing compound metabolic process	11/195	416/18723	0.00434821	0.0501955	0.039853	NOS2/TDO2/ALDOB/HMGCS2/PPARGC1A/GUCA2B/ENTPD5/SLC26A2/PDZD3/GUCA2A/SLC4A4	11
GO:0042044	fluid transport	3/195	32/18723	0.00441798	0.0507883	0.0403237	AQP9/AQP8/PDZD3	3
GO:0033002	muscle cell proliferation	8/195	248/18723	0.00455387	0.0513434	0.0407644	IGFBP5/TGM2/NAMPT/STAT1/IL6/MMP2/MMP9/PPARGC1A	8
GO:0009750	response to fructose	2/195	10/18723	0.00459653	0.0513434	0.0407644	PCK1/PPARGC1A	2
GO:0019532	oxalate transport	2/195	10/18723	0.00459653	0.0513434	0.0407644	SLC26A3/SLC26A2	2
GO:0070091	glucagon secretion	2/195	10/18723	0.00459653	0.0513434	0.0407644	GIP/IL6	2
GO:0070092	regulation of glucagon secretion	2/195	10/18723	0.00459653	0.0513434	0.0407644	GIP/IL6	2
GO:0071372	cellular response to follicle-stimulating hormone stimulus	2/195	10/18723	0.00459653	0.0513434	0.0407644	INHBA/PPARGC1A	2
GO:2000659	regulation of interleukin-1-mediated signaling pathway	2/195	10/18723	0.00459653	0.0513434	0.0407644	IL1RN/IL6	2
GO:0050867	positive regulation of cell activation	11/195	420/18723	0.00466757	0.0519267	0.0412275	IL1B/VNN1/PLEK/CD55/CCL2/SELP/IL6/CD274/THY1/PCK1/CD177	11
GO:0071677	positive regulation of mononuclear cell migration	4/195	65/18723	0.00470816	0.0521679	0.041419	CXCL10/FPR2/SERPINE1/CCL20	4
GO:0031589	cell-substrate adhesion	10/195	363/18723	0.0048631	0.0536692	0.042611	GREM1/PLAU/MMP12/COL1A1/GBP1/VWF/SERPINE1/THY1/NID1/CCL25	10
GO:0030193	regulation of blood coagulation	4/195	66/18723	0.00497179	0.0542181	0.0430468	PLAU/FAP/SERPING1/SERPINE1	4
GO:0042446	hormone biosynthetic process	4/195	66/18723	0.00497179	0.0542181	0.0430468	DUOX2/PPARGC1A/DHRS11/HSD17B2	4
GO:1902476	chloride transmembrane transport	4/195	66/18723	0.00497179	0.0542181	0.0430468	APOL1/SLC26A3/SLC26A2/ANO5	4
GO:0061448	connective tissue development	8/195	252/18723	0.00500732	0.0543905	0.0431837	CHI3L1/GREM1/COL1A1/LUM/MGP/CHRDL2/PPARGC1A/SATB2	8
GO:0006090	pyruvate metabolic process	5/195	106/18723	0.00504961	0.0545195	0.0432861	ALDOB/PCK1/PPARGC1A/ENTPD5/SLC4A4	5
GO:1904064	positive regulation of cation transmembrane transport	6/195	151/18723	0.00505871	0.0545195	0.0432861	LCN2/CXCL10/CXCL11/CXCL9/CCL2/THY1	6
GO:0006909	phagocytosis	9/195	308/18723	0.00510289	0.0547816	0.0434942	IL1B/C2/NCF2/TGM2/CCL2/FCN1/FPR2/DYSF/RAB31	9
GO:0009165	nucleotide biosynthetic process	8/195	254/18723	0.00524663	0.0557059	0.0442281	IDO1/NOS2/NAMPT/PPARGC1A/GUCA2B/SLC26A2/PDZD3/GUCA2A	8
GO:0002446	neutrophil mediated immunity	3/195	34/18723	0.00524956	0.0557059	0.0442281	CXCL6/IL6/CD177	3
GO:2000758	positive regulation of peptidyl-lysine acetylation	3/195	34/18723	0.00524956	0.0557059	0.0442281	IL1B/MUC1/PPARGC1A	3
GO:0006958	complement activation, classical pathway	5/195	108/18723	0.00546282	0.0563889	0.0447703	C2/CFI/C1R/CD55/SERPING1	5
GO:1901293	nucleoside phosphate biosynthetic process	8/195	256/18723	0.0054946	0.0563889	0.0447703	IDO1/NOS2/NAMPT/PPARGC1A/GUCA2B/SLC26A2/PDZD3/GUCA2A	8
GO:0010812	negative regulation of cell-substrate adhesion	4/195	68/18723	0.00552841	0.0563889	0.0447703	MMP12/COL1A1/GBP1/SERPINE1	4
GO:1900046	regulation of hemostasis	4/195	68/18723	0.00552841	0.0563889	0.0447703	PLAU/FAP/SERPING1/SERPINE1	4
GO:0001867	complement activation, lectin pathway	2/195	11/18723	0.00557962	0.0563889	0.0447703	FCN1/SERPING1	2
GO:0006568	tryptophan metabolic process	2/195	11/18723	0.00557962	0.0563889	0.0447703	IDO1/TDO2	2
GO:0033625	positive regulation of integrin activation	2/195	11/18723	0.00557962	0.0563889	0.0447703	PLEK/CDH17	2
GO:0035581	sequestering of extracellular ligand from receptor	2/195	11/18723	0.00557962	0.0563889	0.0447703	GREM1/FBN1	2
GO:0043589	skin morphogenesis	2/195	11/18723	0.00557962	0.0563889	0.0447703	COL1A1/COL1A2	2
GO:0051673	membrane disruption in other organism	2/195	11/18723	0.00557962	0.0563889	0.0447703	DEFA6/DEFA5	2
GO:0070189	kynurenine metabolic process	2/195	11/18723	0.00557962	0.0563889	0.0447703	IDO1/TDO2	2
GO:0090649	response to oxygen-glucose deprivation	2/195	11/18723	0.00557962	0.0563889	0.0447703	LCN2/NAMPT	2
GO:1903238	positive regulation of leukocyte tethering or rolling	2/195	11/18723	0.00557962	0.0563889	0.0447703	SELP/SELE	2
GO:0006805	xenobiotic metabolic process	5/195	111/18723	0.00612663	0.0614668	0.0488019	S100A12/CMBL/CYP2J2/CYP2B6/CYP4F12	5
GO:0015718	monocarboxylic acid transport	5/195	111/18723	0.00612663	0.0614668	0.0488019	IL1B/AQP9/NOS2/SLC16A9/ABCG2	5
GO:0042119	neutrophil activation	3/195	36/18723	0.00616916	0.0616693	0.0489627	CXCL6/CXCL8/CD177	3
GO:0050818	regulation of coagulation	4/195	71/18723	0.00643899	0.0638277	0.0506764	PLAU/FAP/SERPING1/SERPINE1	4
GO:0050878	regulation of body fluid levels	10/195	379/18723	0.0065311	0.0638277	0.0506764	PLAU/PLEK/VWF/SELP/IL6/FAP/SERPING1/SERPINE1/HSD11B2/CYP4F12	10
GO:0002443	leukocyte mediated immunity	11/195	440/18723	0.00655483	0.0638277	0.0506764	IL1B/C2/CFI/CXCL6/C1R/NOS2/CD55/IL6/SERPING1/GZMB/CD177	11
GO:0015833	peptide transport	8/195	264/18723	0.00657705	0.0638277	0.0506764	S100A8/IL1B/GIP/NOS2/IL1RN/IL6/CA2/CDH17	8
GO:0006703	estrogen biosynthetic process	2/195	12/18723	0.00664987	0.0638277	0.0506764	DHRS11/HSD17B2	2
GO:0033629	negative regulation of cell adhesion mediated by integrin	2/195	12/18723	0.00664987	0.0638277	0.0506764	MUC1/SERPINE1	2
GO:0035739	CD4-positive, alpha-beta T cell proliferation	2/195	12/18723	0.00664987	0.0638277	0.0506764	CD55/CD274	2
GO:0045916	negative regulation of complement activation	2/195	12/18723	0.00664987	0.0638277	0.0506764	CD55/SERPING1	2
GO:2000561	regulation of CD4-positive, alpha-beta T cell proliferation	2/195	12/18723	0.00664987	0.0638277	0.0506764	CD55/CD274	2
GO:0002369	T cell cytokine production	3/195	37/18723	0.00666269	0.0638277	0.0506764	IL1B/CD55/IL6	3
GO:0002724	regulation of T cell cytokine production	3/195	37/18723	0.00666269	0.0638277	0.0506764	IL1B/CD55/IL6	3
GO:1900077	negative regulation of cellular response to insulin stimulus	3/195	37/18723	0.00666269	0.0638277	0.0506764	IL1B/SOCS3/LPL	3
GO:0033627	cell adhesion mediated by integrin	4/195	72/18723	0.00676331	0.0645673	0.0512637	PLAU/MUC1/FBN1/SERPINE1	4
GO:0046916	cellular transition metal ion homeostasis	5/195	115/18723	0.00709732	0.0670687	0.0532497	S100A8/LCN2/S100A9/STEAP4/MT1M	5
GO:0032732	positive regulation of interleukin-1 production	4/195	73/18723	0.00709825	0.0670687	0.0532497	GBP5/MNDA/IL6/LPL	4
GO:1904427	positive regulation of calcium ion transmembrane transport	4/195	73/18723	0.00709825	0.0670687	0.0532497	CXCL10/CXCL11/CXCL9/THY1	4
GO:0002385	mucosal immune response	3/195	38/18723	0.00717906	0.0671425	0.0533082	DEFA6/DEFA5/NOS2	3
GO:0006882	cellular zinc ion homeostasis	3/195	38/18723	0.00717906	0.0671425	0.0533082	S100A8/S100A9/MT1M	3
GO:1903580	positive regulation of ATP metabolic process	3/195	38/18723	0.00717906	0.0671425	0.0533082	PPARGC1A/ENTPD5/SLC4A4	3
GO:1990748	cellular detoxification	5/195	116/18723	0.00735583	0.0685633	0.0544363	DUOX2/S100A9/FABP1/ABCG2/PRDX6	5
GO:0050792	regulation of viral process	6/195	164/18723	0.00749678	0.0696418	0.0552926	STAT1/LAMP3/FCN1/CXCL8/IFITM2/IFITM3	6
GO:0045923	positive regulation of fatty acid metabolic process	3/195	39/18723	0.00771852	0.0699189	0.0555126	IL1B/FABP1/PPARGC1A	3
GO:0051453	regulation of intracellular pH	4/195	75/18723	0.00780062	0.0699189	0.0555126	SLC26A3/CA2/CA7/SLC4A4	4
GO:0002430	complement receptor mediated signaling pathway	2/195	13/18723	0.00780537	0.0699189	0.0555126	FPR1/FPR2	2
GO:0003337	mesenchymal to epithelial transition involved in metanephros morphogenesis	2/195	13/18723	0.00780537	0.0699189	0.0555126	GREM1/STAT1	2
GO:0006586	indolalkylamine metabolic process	2/195	13/18723	0.00780537	0.0699189	0.0555126	IDO1/TDO2	2
GO:0019755	one-carbon compound transport	2/195	13/18723	0.00780537	0.0699189	0.0555126	AQP9/CA2	2
GO:0046415	urate metabolic process	2/195	13/18723	0.00780537	0.0699189	0.0555126	SLC16A9/ABCG2	2
GO:0051709	regulation of killing of cells of other organism	2/195	13/18723	0.00780537	0.0699189	0.0555126	CXCL6/NOS2	2
GO:0070234	positive regulation of T cell apoptotic process	2/195	13/18723	0.00780537	0.0699189	0.0555126	IDO1/CD274	2
GO:1900115	extracellular regulation of signal transduction	2/195	13/18723	0.00780537	0.0699189	0.0555126	GREM1/FBN1	2
GO:1900116	extracellular negative regulation of signal transduction	2/195	13/18723	0.00780537	0.0699189	0.0555126	GREM1/FBN1	2
GO:0042445	hormone metabolic process	7/195	218/18723	0.00797812	0.071235	0.0565575	DUOX2/DUOXA2/SPP1/PPARGC1A/DHRS11/RETSAT/HSD17B2	7
GO:0071214	cellular response to abiotic stimulus	9/195	331/18723	0.00803676	0.0712971	0.0566068	MMP1/MMP3/IL1B/NAMPT/COL1A1/MMP2/MMP9/MMP7/PCK1	9
GO:0104004	cellular response to environmental stimulus	9/195	331/18723	0.00803676	0.0712971	0.0566068	MMP1/MMP3/IL1B/NAMPT/COL1A1/MMP2/MMP9/MMP7/PCK1	9
GO:0031960	response to corticosteroid	6/195	167/18723	0.00816228	0.0717719	0.0569838	IGFBP7/IL1RN/COL1A1/IL6/PCK1/HSD11B2	6
GO:0034767	positive regulation of ion transmembrane transport	6/195	167/18723	0.00816228	0.0717719	0.0569838	LCN2/CXCL10/CXCL11/CXCL9/CCL2/THY1	6
GO:2000379	positive regulation of reactive oxygen species metabolic process	4/195	76/18723	0.00816831	0.0717719	0.0569838	LCN2/DUOXA2/FPR2/CD177	4
GO:0010543	regulation of platelet activation	3/195	40/18723	0.0082813	0.0723041	0.0574063	PLEK/SELP/IL6	3
GO:0055069	zinc ion homeostasis	3/195	40/18723	0.0082813	0.0723041	0.0574063	S100A8/S100A9/MT1M	3
GO:0002455	humoral immune response mediated by circulating immunoglobulin	5/195	121/18723	0.00874747	0.0761334	0.0604466	C2/CFI/C1R/CD55/SERPING1	5
GO:0061045	negative regulation of wound healing	4/195	78/18723	0.0089374	0.0768769	0.0610369	PLAU/FAP/SERPING1/SERPINE1	4
GO:0055074	calcium ion homeostasis	11/195	460/18723	0.00899561	0.0768769	0.0610369	REG1A/FPR1/CXCL10/PROK2/CXCL11/CXCL9/TGM2/CD55/FPR2/THY1/PLCE1	11
GO:0033212	iron import into cell	2/195	14/18723	0.00904426	0.0768769	0.0610369	LCN2/STEAP4	2
GO:0035672	oligopeptide transmembrane transport	2/195	14/18723	0.00904426	0.0768769	0.0610369	CA2/CDH17	2
GO:0051917	regulation of fibrinolysis	2/195	14/18723	0.00904426	0.0768769	0.0610369	FAP/SERPINE1	2
GO:0072531	pyrimidine-containing compound transmembrane transport	2/195	14/18723	0.00904426	0.0768769	0.0610369	AQP9/SLC19A3	2
GO:0051928	positive regulation of calcium ion transport	5/195	122/18723	0.00904617	0.0768769	0.0610369	CXCL10/CXCL11/CXCL9/CCL2/THY1	5
GO:0006869	lipid transport	10/195	398/18723	0.00905582	0.0768769	0.0610369	IL1B/AQP9/NOS2/MTTP/APOL1/INHBA/SPP1/NPC1L1/FABP1/ABCA8	10
GO:0002697	regulation of immune effector process	9/195	339/18723	0.00931243	0.0785563	0.0623703	IL1B/CXCL6/NOS2/CD55/IL6/PGC/SERPING1/PCK1/CD177	9
GO:0048545	response to steroid hormone	9/195	339/18723	0.00931243	0.0785563	0.0623703	IGFBP7/IL1RN/COL1A1/IL6/SPP1/PCK1/PADI2/HSD11B2/CA2	9
GO:0051279	regulation of release of sequestered calcium ion into cytosol	4/195	79/18723	0.00933906	0.0785563	0.0623703	CXCL10/CXCL11/CXCL9/THY1	4
GO:0014912	negative regulation of smooth muscle cell migration	3/195	42/18723	0.00947764	0.0787615	0.0625332	IGFBP5/SERPINE1/PPARGC1A	3
GO:0046596	regulation of viral entry into host cell	3/195	42/18723	0.00947764	0.0787615	0.0625332	FCN1/IFITM2/IFITM3	3
GO:1904037	positive regulation of epithelial cell apoptotic process	3/195	42/18723	0.00947764	0.0787615	0.0625332	CCL2/IL6/PPARGC1A	3
GO:2000404	regulation of T cell migration	3/195	42/18723	0.00947764	0.0787615	0.0625332	CXCL10/CCL20/C10orf99	3
GO:0097237	cellular response to toxic substance	5/195	124/18723	0.00966455	0.0800736	0.0635749	DUOX2/S100A9/FABP1/ABCG2/PRDX6	5
GO:0007584	response to nutrient	6/195	174/18723	0.0098788	0.0816036	0.0647897	C2/CXCL10/COL1A1/STAT1/LPL/SPP1	6
GO:0009268	response to pH	3/195	43/18723	0.0101116	0.0816807	0.0648509	GIP/PCK1/CA2	3
GO:0016339	calcium-dependent cell-cell adhesion via plasma membrane cell adhesion molecules	3/195	43/18723	0.0101116	0.0816807	0.0648509	SELP/SELL/CDH17	3
GO:0036230	granulocyte activation	3/195	43/18723	0.0101116	0.0816807	0.0648509	CXCL6/CXCL8/CD177	3
GO:0061383	trabecula morphogenesis	3/195	43/18723	0.0101116	0.0816807	0.0648509	GREM1/COL1A1/MMP2	3
GO:0120178	steroid hormone biosynthetic process	3/195	43/18723	0.0101116	0.0816807	0.0648509	PPARGC1A/DHRS11/HSD17B2	3
GO:0001960	negative regulation of cytokine-mediated signaling pathway	4/195	81/18723	0.0101772	0.0816807	0.0648509	MMP12/IL1RN/IL6/PADI2	4
GO:0006096	glycolytic process	4/195	81/18723	0.0101772	0.0816807	0.0648509	ALDOB/PPARGC1A/ENTPD5/SLC4A4	4
GO:0030641	regulation of cellular pH	4/195	81/18723	0.0101772	0.0816807	0.0648509	SLC26A3/CA2/CA7/SLC4A4	4
GO:0048708	astrocyte differentiation	4/195	81/18723	0.0101772	0.0816807	0.0648509	S100A8/S100A9/IL6/FPR2	4
GO:0030336	negative regulation of cell migration	9/195	344/18723	0.0101842	0.0816807	0.0648509	GREM1/IGFBP5/CCL2/SERPINE1/THY1/CCL25/PPARGC1A/PADI2/PTPRR	9
GO:0032310	prostaglandin secretion	2/195	15/18723	0.0103647	0.0821728	0.0652416	IL1B/NOS2	2
GO:0032354	response to follicle-stimulating hormone	2/195	15/18723	0.0103647	0.0821728	0.0652416	INHBA/PPARGC1A	2
GO:0046321	positive regulation of fatty acid oxidation	2/195	15/18723	0.0103647	0.0821728	0.0652416	FABP1/PPARGC1A	2
GO:2000402	negative regulation of lymphocyte migration	2/195	15/18723	0.0103647	0.0821728	0.0652416	CCL2/PADI2	2
GO:0006757	ATP generation from ADP	4/195	82/18723	0.010614	0.0839084	0.0666196	ALDOB/PPARGC1A/ENTPD5/SLC4A4	4
GO:0045124	regulation of bone resorption	3/195	44/18723	0.0107696	0.0848956	0.0674034	IL6/SPP1/CA2	3
GO:0034599	cellular response to oxidative stress	8/195	288/18723	0.010804	0.0849234	0.0674255	LCN2/MMP3/VNN1/IL6/MMP2/MMP9/FABP1/PPARGC1A	8
GO:0007160	cell-matrix adhesion	7/195	233/18723	0.0112458	0.0878956	0.0697853	GREM1/PLAU/MMP12/SERPINE1/THY1/NID1/CCL25	7
GO:0007188	adenylate cyclase-modulating G protein-coupled receptor signaling pathway	7/195	233/18723	0.0112458	0.0878956	0.0697853	FPR1/CXCL10/GIP/CXCL11/CXCL9/FPR2/VIPR1	7
GO:0006110	regulation of glycolytic process	3/195	45/18723	0.0114519	0.0879651	0.0698405	PPARGC1A/ENTPD5/SLC4A4	3
GO:0035987	endodermal cell differentiation	3/195	45/18723	0.0114519	0.0879651	0.0698405	MMP2/INHBA/MMP9	3
GO:0051180	vitamin transport	3/195	45/18723	0.0114519	0.0879651	0.0698405	TCN1/ABCG2/SLC19A3	3
GO:0071354	cellular response to interleukin-6	3/195	45/18723	0.0114519	0.0879651	0.0698405	LCN2/IL6/PPARGC1A	3
GO:1901985	positive regulation of protein acetylation	3/195	45/18723	0.0114519	0.0879651	0.0698405	IL1B/MUC1/PPARGC1A	3
GO:1904646	cellular response to amyloid-beta	3/195	45/18723	0.0114519	0.0879651	0.0698405	LCN2/NAMPT/FPR2	3
GO:0010721	negative regulation of cell development	6/195	180/18723	0.0115428	0.0879651	0.0698405	IL1B/GBP1/IL6/FBN1/SPP1/THY1	6
GO:0002699	positive regulation of immune effector process	7/195	235/18723	0.0117453	0.0879651	0.0698405	IL1B/NOS2/CD55/IL6/PGC/PCK1/CD177	7
GO:0001977	renal system process involved in regulation of blood volume	2/195	16/18723	0.0117648	0.0879651	0.0698405	HSD11B2/CYP4F12	2
GO:0002921	negative regulation of humoral immune response	2/195	16/18723	0.0117648	0.0879651	0.0698405	CD55/SERPING1	2
GO:0006857	oligopeptide transport	2/195	16/18723	0.0117648	0.0879651	0.0698405	CA2/CDH17	2
GO:0009074	aromatic amino acid family catabolic process	2/195	16/18723	0.0117648	0.0879651	0.0698405	IDO1/TDO2	2
GO:0034116	positive regulation of heterotypic cell-cell adhesion	2/195	16/18723	0.0117648	0.0879651	0.0698405	IL1B/THY1	2
GO:0070230	positive regulation of lymphocyte apoptotic process	2/195	16/18723	0.0117648	0.0879651	0.0698405	IDO1/CD274	2
GO:0070571	negative regulation of neuron projection regeneration	2/195	16/18723	0.0117648	0.0879651	0.0698405	SPP1/THY1	2
GO:0072283	metanephric renal vesicle morphogenesis	2/195	16/18723	0.0117648	0.0879651	0.0698405	GREM1/STAT1	2
GO:0045089	positive regulation of innate immune response	5/195	131/18723	0.0120571	0.0899071	0.0713823	GBP5/MNDA/MMP12/FCN1/FPR2	5
GO:0007157	heterophilic cell-cell adhesion via plasma membrane cell adhesion molecules	3/195	46/18723	0.0121586	0.0904196	0.0717893	REG3A/SELP/SELE	3
GO:0034103	regulation of tissue remodeling	4/195	86/18723	0.0124816	0.0923236	0.0733009	GREM1/IL6/SPP1/CA2	4
GO:0060761	negative regulation of response to cytokine stimulus	4/195	86/18723	0.0124816	0.0923236	0.0733009	MMP12/IL1RN/IL6/PADI2	4
GO:2001233	regulation of apoptotic signaling pathway	9/195	356/18723	0.0125267	0.0924096	0.0733692	S100A8/IL1B/S100A9/VNN1/G0S2/MUC1/INHBA/SERPINE1/MMP9	9
GO:1904062	regulation of cation transmembrane transport	9/195	357/18723	0.0127386	0.0937223	0.0744115	LCN2/CXCL10/CXCL11/CXCL9/CCL2/MMP9/THY1/PPARGC1A/FXYD3	9
GO:0001774	microglial cell activation	3/195	47/18723	0.0128899	0.0943319	0.0748954	NAMPT/IL6/FPR2	3
GO:0035850	epithelial cell differentiation involved in kidney development	3/195	47/18723	0.0128899	0.0943319	0.0748954	GREM1/STAT1/MMP9	3
GO:0016054	organic acid catabolic process	7/195	240/18723	0.013064	0.0944112	0.0749584	IDO1/NOS2/TDO2/PCK1/FABP1/TST/CYP4F12	7
GO:2000146	negative regulation of cell motility	9/195	359/18723	0.0131705	0.0944112	0.0749584	GREM1/IGFBP5/CCL2/SERPINE1/THY1/CCL25/PPARGC1A/PADI2/PTPRR	9
GO:0002705	positive regulation of leukocyte mediated immunity	5/195	134/18723	0.0131955	0.0944112	0.0749584	IL1B/NOS2/CD55/IL6/CD177	5
GO:0010715	regulation of extracellular matrix disassembly	2/195	17/18723	0.0132429	0.0944112	0.0749584	IL6/FAP	2
GO:0055064	chloride ion homeostasis	2/195	17/18723	0.0132429	0.0944112	0.0749584	CA12/CKB	2
GO:0055083	monovalent inorganic anion homeostasis	2/195	17/18723	0.0132429	0.0944112	0.0749584	CA12/CKB	2
GO:0070206	protein trimerization	2/195	17/18723	0.0132429	0.0944112	0.0749584	STEAP4/COL1A2	2
GO:0071371	cellular response to gonadotropin stimulus	2/195	17/18723	0.0132429	0.0944112	0.0749584	INHBA/PPARGC1A	2
GO:1902358	sulfate transmembrane transport	2/195	17/18723	0.0132429	0.0944112	0.0749584	SLC26A3/SLC26A2	2
GO:2000696	regulation of epithelial cell differentiation involved in kidney development	2/195	17/18723	0.0132429	0.0944112	0.0749584	STAT1/MMP9	2
GO:0042157	lipoprotein metabolic process	5/195	135/18723	0.0135906	0.0965348	0.0766444	MTTP/APOL1/NPC1L1/PIGZ/CWH43	5
GO:0033628	regulation of cell adhesion mediated by integrin	3/195	48/18723	0.0136457	0.0965348	0.0766444	PLAU/MUC1/SERPINE1	3
GO:0042908	xenobiotic transport	3/195	48/18723	0.0136457	0.0965348	0.0766444	SLC22A5/ABCA8/ABCG2	3
GO:0014910	regulation of smooth muscle cell migration	4/195	89/18723	0.0140119	0.0988718	0.0784999	PLAU/IGFBP5/SERPINE1/PPARGC1A	4
GO:0007162	negative regulation of cell adhesion	8/195	303/18723	0.0143084	0.0992665	0.0788133	MMP12/IL1RN/COL1A1/GBP1/MUC1/CD274/SERPINE1/CCL25	8
GO:0015849	organic acid transport	8/195	303/18723	0.0143084	0.0992665	0.0788133	IL1B/AQP9/SLC6A14/FABP1/SLC26A3/SLC26A2/ABCG2/XK	8
GO:0034754	cellular hormone metabolic process	5/195	137/18723	0.0144045	0.0992665	0.0788133	SPP1/PPARGC1A/DHRS11/RETSAT/HSD17B2	5
GO:0009409	response to cold	3/195	49/18723	0.0144263	0.0992665	0.0788133	CXCL10/LPL/PPARGC1A	3
GO:0018198	peptidyl-cysteine modification	3/195	49/18723	0.0144263	0.0992665	0.0788133	S100A8/S100A9/NOS2	3
GO:0030857	negative regulation of epithelial cell differentiation	3/195	49/18723	0.0144263	0.0992665	0.0788133	REG3A/STAT1/MMP9	3
GO:1904707	positive regulation of vascular associated smooth muscle cell proliferation	3/195	49/18723	0.0144263	0.0992665	0.0788133	IGFBP5/MMP2/MMP9	3
GO:0034644	cellular response to UV	4/195	90/18723	0.0145473	0.0992665	0.0788133	MMP1/MMP3/MMP2/MMP9	4
GO:0042475	odontogenesis of dentin-containing tooth	4/195	90/18723	0.0145473	0.0992665	0.0788133	SERPINE1/CSF3R/CNNM4/CA2	4
GO:0046031	ADP metabolic process	4/195	90/18723	0.0145473	0.0992665	0.0788133	ALDOB/PPARGC1A/ENTPD5/SLC4A4	4
GO:0046849	bone remodeling	4/195	90/18723	0.0145473	0.0992665	0.0788133	GREM1/IL6/SPP1/CA2	4
GO:0008272	sulfate transport	2/195	18/18723	0.0147971	0.0992665	0.0788133	SLC26A3/SLC26A2	2
GO:0015732	prostaglandin transport	2/195	18/18723	0.0147971	0.0992665	0.0788133	IL1B/NOS2	2
GO:0030728	ovulation	2/195	18/18723	0.0147971	0.0992665	0.0788133	TNFAIP6/INHBA	2
GO:0030730	sequestering of triglyceride	2/195	18/18723	0.0147971	0.0992665	0.0788133	IL1B/LPL	2
GO:0035743	CD4-positive, alpha-beta T cell cytokine production	2/195	18/18723	0.0147971	0.0992665	0.0788133	IL1B/IL6	2
GO:0046851	negative regulation of bone remodeling	2/195	18/18723	0.0147971	0.0992665	0.0788133	GREM1/IL6	2
GO:0050665	hydrogen peroxide biosynthetic process	2/195	18/18723	0.0147971	0.0992665	0.0788133	DUOX2/DUOXA2	2
GO:0150078	positive regulation of neuroinflammatory response	2/195	18/18723	0.0147971	0.0992665	0.0788133	IL1B/IL6	2
GO:1902170	cellular response to reactive nitrogen species	2/195	18/18723	0.0147971	0.0992665	0.0788133	MMP3/PPARGC1A	2
GO:0055076	transition metal ion homeostasis	5/195	138/18723	0.0148234	0.0992665	0.0788133	S100A8/LCN2/S100A9/STEAP4/MT1M	5
GO:0051271	negative regulation of cellular component movement	9/195	367/18723	0.0150075	0.100116	0.0794878	GREM1/IGFBP5/CCL2/SERPINE1/THY1/CCL25/PPARGC1A/PADI2/PTPRR	9
GO:0006164	purine nucleotide biosynthetic process	6/195	191/18723	0.0150915	0.100116	0.0794878	NOS2/PPARGC1A/GUCA2B/SLC26A2/PDZD3/GUCA2A	6
GO:0006885	regulation of pH	4/195	91/18723	0.0150954	0.100116	0.0794878	SLC26A3/CA2/CA7/SLC4A4	4
GO:0098661	inorganic anion transmembrane transport	4/195	91/18723	0.0150954	0.100116	0.0794878	APOL1/SLC26A3/SLC26A2/ANO5	4
GO:0046460	neutral lipid biosynthetic process	3/195	50/18723	0.0152318	0.100416	0.0797256	LPL/PCK1/PLCE1	3
GO:0046463	acylglycerol biosynthetic process	3/195	50/18723	0.0152318	0.100416	0.0797256	LPL/PCK1/PLCE1	3
GO:0071692	protein localization to extracellular region	9/195	368/18723	0.0152498	0.100416	0.0797256	IL1B/GIP/NOS2/PLEK/IL1RN/IL6/MTTP/FBN1/EXPH5	9
GO:0001666	response to hypoxia	8/195	307/18723	0.0153687	0.100958	0.080156	REG1A/NOS2/PLAU/MMP2/PCK1/FABP1/PPARGC1A/HSD11B2	8
GO:0048525	negative regulation of viral process	4/195	92/18723	0.0156564	0.102604	0.0814628	STAT1/FCN1/IFITM2/IFITM3	4
GO:0070372	regulation of ERK1 and ERK2 cascade	8/195	309/18723	0.0159197	0.104082	0.0826364	IL1B/CHI3L1/GBP1/CCL2/FPR2/CCL20/CCL25/PTPRR	8
GO:0050921	positive regulation of chemotaxis	5/195	141/18723	0.0161291	0.105201	0.0835252	CXCL10/IL6/CXCL8/FPR2/SERPINE1	5
GO:0019217	regulation of fatty acid metabolic process	4/195	93/18723	0.0162304	0.105364	0.0836545	IL1B/GIP/FABP1/PPARGC1A	4
GO:0032755	positive regulation of interleukin-6 production	4/195	93/18723	0.0162304	0.105364	0.0836545	IL1B/NOS2/IL6/LPL	4
GO:0045780	positive regulation of bone resorption	2/195	19/18723	0.0164258	0.105638	0.0838723	SPP1/CA2	2
GO:0045821	positive regulation of glycolytic process	2/195	19/18723	0.0164258	0.105638	0.0838723	ENTPD5/SLC4A4	2
GO:0072077	renal vesicle morphogenesis	2/195	19/18723	0.0164258	0.105638	0.0838723	GREM1/STAT1	2
GO:1901739	regulation of myoblast fusion	2/195	19/18723	0.0164258	0.105638	0.0838723	CXCL10/CXCL9	2
GO:0010038	response to metal ion	9/195	373/18723	0.0165046	0.105898	0.0840787	S100A8/LCN2/AQP9/MTTP/MMP9/PPARGC1A/CHP2/MT1M/CA2	9
GO:0051702	interaction with symbiont	4/195	94/18723	0.0168174	0.107655	0.0854735	CXCL6/DEFA5/APOL1/LRRC19	4
GO:0010718	positive regulation of epithelial to mesenchymal transition	3/195	52/18723	0.0169176	0.107796	0.0855855	IL1B/COL1A1/IL6	3
GO:0048260	positive regulation of receptor-mediated endocytosis	3/195	52/18723	0.0169176	0.107796	0.0855855	GREM1/SERPINE1/SELE	3
GO:0002532	production of molecular mediator involved in inflammatory response	4/195	95/18723	0.0174176	0.110726	0.0879119	GBP5/NOS2/IL6/SERPINE1	4
GO:1904035	regulation of epithelial cell apoptotic process	4/195	96/18723	0.018031	0.112896	0.0896349	CCL2/IL6/SERPINE1/PPARGC1A	4
GO:0003159	morphogenesis of an endothelium	2/195	20/18723	0.0181273	0.112896	0.0896349	LCN2/CXCL10	2
GO:0006590	thyroid hormone generation	2/195	20/18723	0.0181273	0.112896	0.0896349	DUOX2/DUOXA2	2
GO:0032930	positive regulation of superoxide anion generation	2/195	20/18723	0.0181273	0.112896	0.0896349	FPR2/CD177	2
GO:0034104	negative regulation of tissue remodeling	2/195	20/18723	0.0181273	0.112896	0.0896349	GREM1/IL6	2
GO:0060231	mesenchymal to epithelial transition	2/195	20/18723	0.0181273	0.112896	0.0896349	GREM1/STAT1	2
GO:0060252	positive regulation of glial cell proliferation	2/195	20/18723	0.0181273	0.112896	0.0896349	IL1B/IL6	2
GO:0061154	endothelial tube morphogenesis	2/195	20/18723	0.0181273	0.112896	0.0896349	LCN2/CXCL10	2
GO:0072087	renal vesicle development	2/195	20/18723	0.0181273	0.112896	0.0896349	GREM1/STAT1	2
GO:0042542	response to hydrogen peroxide	5/195	146/18723	0.0184716	0.114759	0.091114	LCN2/COL1A1/STAT1/IL6/FABP1	5
GO:0072522	purine-containing compound biosynthetic process	6/195	200/18723	0.0185096	0.114759	0.091114	NOS2/PPARGC1A/GUCA2B/SLC26A2/PDZD3/GUCA2A	6
GO:0014909	smooth muscle cell migration	4/195	97/18723	0.0186577	0.11493	0.0912494	PLAU/IGFBP5/SERPINE1/PPARGC1A	4
GO:0001706	endoderm formation	3/195	54/18723	0.0187037	0.11493	0.0912494	MMP2/INHBA/MMP9	3
GO:0006968	cellular defense response	3/195	54/18723	0.0187037	0.11493	0.0912494	NCF2/MNDA/CXCL9	3
GO:0035065	regulation of histone acetylation	3/195	54/18723	0.0187037	0.11493	0.0912494	IL1B/MUC1/PPARGC1A	3
GO:0016042	lipid catabolic process	8/195	320/18723	0.019209	0.117763	0.0934987	IL1B/LPL/SPP1/PCK1/FABP1/PLCE1/CYP4F12/PRDX6	8
GO:0006874	cellular calcium ion homeostasis	10/195	448/18723	0.0192729	0.117763	0.0934987	FPR1/CXCL10/PROK2/CXCL11/CXCL9/TGM2/CD55/FPR2/THY1/PLCE1	10
GO:0032642	regulation of chemokine production	4/195	98/18723	0.0192977	0.117763	0.0934987	IL1B/CXCL6/IL6/LPL	4
GO:0090087	regulation of peptide transport	6/195	202/18723	0.0193355	0.117763	0.0934987	S100A8/IL1B/GIP/NOS2/IL6/CA2	6
GO:0051091	positive regulation of DNA-binding transcription factor activity	7/195	260/18723	0.0194129	0.117791	0.0935209	S100A8/IL1B/S100A9/S100A12/GREM1/IL6/PPARGC1A	7
GO:0051384	response to glucocorticoid	5/195	148/18723	0.0194682	0.117791	0.0935209	IGFBP7/IL1RN/IL6/PCK1/HSD11B2	5
GO:1903900	regulation of viral life cycle	5/195	148/18723	0.0194682	0.117791	0.0935209	LAMP3/FCN1/CXCL8/IFITM2/IFITM3	5
GO:0032869	cellular response to insulin stimulus	6/195	203/18723	0.0197578	0.119146	0.0945967	IL1B/SOCS3/STAT1/LPL/RAB31/PCK1	6
GO:0030502	negative regulation of bone mineralization	2/195	21/18723	0.0198998	0.119146	0.0945967	GREM1/SRGN	2
GO:0044342	type B pancreatic cell proliferation	2/195	21/18723	0.0198998	0.119146	0.0945967	REG1A/IGFBP5	2
GO:0006165	nucleoside diphosphate phosphorylation	4/195	99/18723	0.0199512	0.119146	0.0945967	ALDOB/PPARGC1A/ENTPD5/SLC4A4	4
GO:0010717	regulation of epithelial to mesenchymal transition	4/195	99/18723	0.0199512	0.119146	0.0945967	IL1B/GREM1/COL1A1/IL6	4
GO:0032602	chemokine production	4/195	99/18723	0.0199512	0.119146	0.0945967	IL1B/CXCL6/IL6/LPL	4
GO:0002711	positive regulation of T cell mediated immunity	3/195	56/18723	0.0205904	0.122335	0.0971285	IL1B/CD55/IL6	3
GO:0043470	regulation of carbohydrate catabolic process	3/195	56/18723	0.0205904	0.122335	0.0971285	PPARGC1A/ENTPD5/SLC4A4	3
GO:0045807	positive regulation of endocytosis	4/195	100/18723	0.0206182	0.122335	0.0971285	GREM1/SERPINE1/RAB31/SELE	4
GO:0032868	response to insulin	7/195	264/18723	0.0209034	0.12376	0.0982604	IL1B/SOCS3/STAT1/LPL/RAB31/PCK1/HSD11B2	7
GO:0044409	entry into host	5/195	151/18723	0.0210282	0.123968	0.098425	CD55/FCN1/CXCL8/IFITM2/IFITM3	5
GO:0055067	monovalent inorganic cation homeostasis	5/195	151/18723	0.0210282	0.123968	0.098425	SLC26A3/CA2/CA7/SLC4A4/CYP4F12	5
GO:0042102	positive regulation of T cell proliferation	4/195	101/18723	0.0212988	0.124451	0.0988086	IL1B/CD55/IL6/CD274	4
GO:0046939	nucleotide phosphorylation	4/195	101/18723	0.0212988	0.124451	0.0988086	ALDOB/PPARGC1A/ENTPD5/SLC4A4	4
GO:0098869	cellular oxidant detoxification	4/195	101/18723	0.0212988	0.124451	0.0988086	DUOX2/S100A9/FABP1/PRDX6	4
GO:0006631	fatty acid metabolic process	9/195	390/18723	0.0213402	0.124451	0.0988086	IL1B/GIP/LPL/PCK1/FABP1/PPARGC1A/CYP2J2/CYP2B6/CYP4F12	9
GO:0051092	positive regulation of NF-kappaB transcription factor activity	5/195	152/18723	0.0215659	0.124451	0.0988086	S100A8/IL1B/S100A9/S100A12/GREM1	5
GO:0061005	cell differentiation involved in kidney development	3/195	57/18723	0.0215716	0.124451	0.0988086	GREM1/STAT1/MMP9	3
GO:0040013	negative regulation of locomotion	9/195	391/18723	0.0216533	0.124451	0.0988086	GREM1/IGFBP5/CCL2/SERPINE1/THY1/CCL25/PPARGC1A/PADI2/PTPRR	9
GO:0010310	regulation of hydrogen peroxide metabolic process	2/195	22/18723	0.0217417	0.124451	0.0988086	MMP3/DUOXA2	2
GO:0030277	maintenance of gastrointestinal epithelium	2/195	22/18723	0.0217417	0.124451	0.0988086	SERPINA3/SLC22A5	2
GO:0032727	positive regulation of interferon-alpha production	2/195	22/18723	0.0217417	0.124451	0.0988086	MMP12/STAT1	2
GO:0035584	calcium-mediated signaling using intracellular calcium source	2/195	22/18723	0.0217417	0.124451	0.0988086	SELP/CCL20	2
GO:0042430	indole-containing compound metabolic process	2/195	22/18723	0.0217417	0.124451	0.0988086	IDO1/TDO2	2
GO:0050860	negative regulation of T cell receptor signaling pathway	2/195	22/18723	0.0217417	0.124451	0.0988086	GBP1/THY1	2
GO:1900543	negative regulation of purine nucleotide metabolic process	2/195	22/18723	0.0217417	0.124451	0.0988086	PPARGC1A/PDZD3	2
GO:0046486	glycerolipid metabolic process	9/195	392/18723	0.0219697	0.125369	0.0995378	SOCS3/PLEK/MTTP/LPL/PCK1/PLCE1/PIGZ/CWH43/PRDX6	9
GO:0010522	regulation of calcium ion transport into cytosol	4/195	102/18723	0.021993	0.125369	0.0995378	CXCL10/CXCL11/CXCL9/THY1	4
GO:0120254	olefinic compound metabolic process	5/195	153/18723	0.0221124	0.12579	0.0998716	PPARGC1A/RETSAT/CYP2J2/CYP2B6/CYP4F12	5
GO:0050863	regulation of T cell activation	8/195	329/18723	0.022241	0.126261	0.100246	IL1B/VNN1/CD55/CCL2/IL6/CD274/THY1/PCK1	8
GO:0010043	response to zinc ion	3/195	58/18723	0.022578	0.127301	0.101071	S100A8/MT1M/CA2	3
GO:0070371	ERK1 and ERK2 cascade	8/195	330/18723	0.0225977	0.127301	0.101071	IL1B/CHI3L1/GBP1/CCL2/FPR2/CCL20/CCL25/PTPRR	8
GO:0030856	regulation of epithelial cell differentiation	5/195	154/18723	0.0226678	0.127301	0.101071	IL1B/REG3A/STAT1/SERPINE1/MMP9	5
GO:0009135	purine nucleoside diphosphate metabolic process	4/195	103/18723	0.0227009	0.127301	0.101071	ALDOB/PPARGC1A/ENTPD5/SLC4A4	4
GO:0009179	purine ribonucleoside diphosphate metabolic process	4/195	103/18723	0.0227009	0.127301	0.101071	ALDOB/PPARGC1A/ENTPD5/SLC4A4	4
GO:0030004	cellular monovalent inorganic cation homeostasis	4/195	103/18723	0.0227009	0.127301	0.101071	SLC26A3/CA2/CA7/SLC4A4	4
GO:0019216	regulation of lipid metabolic process	8/195	331/18723	0.0229583	0.128483	0.10201	IL1B/GIP/IGFBP7/FPR2/SERPINA3/PCK1/FABP1/PPARGC1A	8
GO:0034614	cellular response to reactive oxygen species	5/195	155/18723	0.0232322	0.129752	0.103018	LCN2/IL6/MMP2/MMP9/FABP1	5
GO:0007200	phospholipase C-activating G protein-coupled receptor signaling pathway	4/195	104/18723	0.0234226	0.130248	0.103411	FPR1/TGM2/FPR2/PLCE1	4
GO:0022600	digestive system process	4/195	104/18723	0.0234226	0.130248	0.103411	SERPINA3/NPC1L1/SLC22A5/FABP1	4
GO:0006767	water-soluble vitamin metabolic process	3/195	59/18723	0.0236096	0.130248	0.103411	VNN1/VNN2/SLC19A3	3
GO:0019369	arachidonic acid metabolic process	3/195	59/18723	0.0236096	0.130248	0.103411	CYP2J2/CYP2B6/CYP4F12	3
GO:0090303	positive regulation of wound healing	3/195	59/18723	0.0236096	0.130248	0.103411	DUOX2/REG3A/SERPINE1	3
GO:0045980	negative regulation of nucleotide metabolic process	2/195	23/18723	0.0236514	0.130248	0.103411	PPARGC1A/PDZD3	2
GO:0060353	regulation of cell adhesion molecule production	2/195	23/18723	0.0236514	0.130248	0.103411	IL1B/CXCL8	2
GO:2000377	regulation of reactive oxygen species metabolic process	5/195	157/18723	0.0243882	0.134038	0.10642	LCN2/MMP3/DUOXA2/FPR2/CD177	5
GO:0031638	zymogen activation	3/195	60/18723	0.0246664	0.135029	0.107207	C1R/PLAU/SERPINE1	3
GO:0031663	lipopolysaccharide-mediated signaling pathway	3/195	60/18723	0.0246664	0.135029	0.107207	IL1B/CD55/CCL2	3
GO:0006766	vitamin metabolic process	4/195	106/18723	0.0249074	0.135542	0.107614	VNN1/VNN2/SLC19A3/CYP4F12	4
GO:0009185	ribonucleoside diphosphate metabolic process	4/195	106/18723	0.0249074	0.135542	0.107614	ALDOB/PPARGC1A/ENTPD5/SLC4A4	4
GO:0042116	macrophage activation	4/195	106/18723	0.0249074	0.135542	0.107614	NAMPT/IL6/FPR2/DYSF	4
GO:0062197	cellular response to chemical stress	8/195	337/18723	0.0252078	0.136906	0.108698	LCN2/MMP3/VNN1/IL6/MMP2/MMP9/FABP1/PPARGC1A	8
GO:0043270	positive regulation of ion transport	7/195	275/18723	0.0254097	0.136993	0.108767	LCN2/IL1B/CXCL10/CXCL11/CXCL9/CCL2/THY1	7
GO:0002922	positive regulation of humoral immune response	2/195	24/18723	0.0256273	0.136993	0.108767	IL1B/PGC	2
GO:0031639	plasminogen activation	2/195	24/18723	0.0256273	0.136993	0.108767	PLAU/SERPINE1	2
GO:0032928	regulation of superoxide anion generation	2/195	24/18723	0.0256273	0.136993	0.108767	FPR2/CD177	2
GO:1903428	positive regulation of reactive oxygen species biosynthetic process	2/195	24/18723	0.0256273	0.136993	0.108767	LCN2/DUOXA2	2
GO:2000310	regulation of NMDA receptor activity	2/195	24/18723	0.0256273	0.136993	0.108767	CCL2/PPARGC1A	2
GO:0002824	positive regulation of adaptive immune response based on somatic recombination of immune receptors built from immunoglobulin superfamily domains	4/195	107/18723	0.0256707	0.136993	0.108767	IL1B/CD55/IL6/CD274	4
GO:0007229	integrin-mediated signaling pathway	4/195	107/18723	0.0256707	0.136993	0.108767	PLEK/THY1/CD177/CDH17	4
GO:0032526	response to retinoic acid	4/195	107/18723	0.0256707	0.136993	0.108767	IGFBP7/COL1A1/PCK1/HSD17B2	4
GO:0034113	heterotypic cell-cell adhesion	3/195	61/18723	0.0257484	0.137142	0.108885	IL1B/IL1RN/THY1	3
GO:0009612	response to mechanical stimulus	6/195	216/18723	0.0258288	0.137306	0.109015	IL1B/CXCL10/CHI3L1/COL1A1/STAT1/MMP7	6
GO:0007568	aging	8/195	339/18723	0.0259908	0.137901	0.109488	IGFBP5/NAMPT/SERPING1/SERPINE1/MMP7/PCK1/PPARGC1A/TFCP2L1	8
GO:0036294	cellular response to decreased oxygen levels	5/195	161/18723	0.0268097	0.141973	0.11272	LCN2/NAMPT/PCK1/FABP1/PPARGC1A	5
GO:0045088	regulation of innate immune response	6/195	218/18723	0.0268615	0.141975	0.112722	GBP5/MNDA/MMP12/FCN1/FPR2/SERPING1	6
GO:0045765	regulation of angiogenesis	8/195	342/18723	0.027197	0.143473	0.113911	IL1B/CXCL10/CHI3L1/GREM1/STAT1/IL6/CXCL8/SERPINE1	8
GO:0003071	renal system process involved in regulation of systemic arterial blood pressure	2/195	25/18723	0.0276679	0.14485	0.115004	HSD11B2/CYP4F12	2
GO:0010447	response to acidic pH	2/195	25/18723	0.0276679	0.14485	0.115004	GIP/PCK1	2
GO:0048143	astrocyte activation	2/195	25/18723	0.0276679	0.14485	0.115004	IL6/FPR2	2
GO:0072202	cell differentiation involved in metanephros development	2/195	25/18723	0.0276679	0.14485	0.115004	GREM1/STAT1	2
GO:0002696	positive regulation of leukocyte activation	9/195	409/18723	0.0278694	0.145168	0.115257	IL1B/VNN1/CD55/CCL2/IL6/CD274/THY1/PCK1/CD177	9
GO:2000756	regulation of peptidyl-lysine acetylation	3/195	63/18723	0.0279879	0.145168	0.115257	IL1B/MUC1/PPARGC1A	3
GO:0014812	muscle cell migration	4/195	110/18723	0.0280444	0.145168	0.115257	PLAU/IGFBP5/SERPINE1/PPARGC1A	4
GO:0032611	interleukin-1 beta production	4/195	110/18723	0.0280444	0.145168	0.115257	GBP5/MNDA/IL6/LPL	4
GO:0032651	regulation of interleukin-1 beta production	4/195	110/18723	0.0280444	0.145168	0.115257	GBP5/MNDA/IL6/LPL	4
GO:1905954	positive regulation of lipid localization	4/195	110/18723	0.0280444	0.145168	0.115257	IL1B/LPL/SPP1/ABCA8	4
GO:2001242	regulation of intrinsic apoptotic signaling pathway	5/195	164/18723	0.0287231	0.148403	0.117825	S100A8/S100A9/VNN1/MUC1/MMP9	5
GO:1900076	regulation of cellular response to insulin stimulus	3/195	64/18723	0.0291452	0.150022	0.119111	IL1B/SOCS3/LPL	3
GO:1903409	reactive oxygen species biosynthetic process	3/195	64/18723	0.0291452	0.150022	0.119111	LCN2/DUOX2/DUOXA2	3
GO:0002821	positive regulation of adaptive immune response	4/195	112/18723	0.0296973	0.150027	0.119115	IL1B/CD55/IL6/CD274	4
GO:1901342	regulation of vasculature development	8/195	348/18723	0.029725	0.150027	0.119115	IL1B/CXCL10/CHI3L1/GREM1/STAT1/IL6/CXCL8/SERPINE1	8
GO:0002092	positive regulation of receptor internalization	2/195	26/18723	0.0297715	0.150027	0.119115	GREM1/SELE	2
GO:0009435	NAD biosynthetic process	2/195	26/18723	0.0297715	0.150027	0.119115	IDO1/NAMPT	2
GO:0042537	benzene-containing compound metabolic process	2/195	26/18723	0.0297715	0.150027	0.119115	IDO1/TDO2	2
GO:0043501	skeletal muscle adaptation	2/195	26/18723	0.0297715	0.150027	0.119115	IGFBP5/PPARGC1A	2
GO:0060352	cell adhesion molecule production	2/195	26/18723	0.0297715	0.150027	0.119115	IL1B/CXCL8	2
GO:0072273	metanephric nephron morphogenesis	2/195	26/18723	0.0297715	0.150027	0.119115	GREM1/STAT1	2
GO:0097186	amelogenesis	2/195	26/18723	0.0297715	0.150027	0.119115	CSF3R/CNNM4	2
GO:1900017	positive regulation of cytokine production involved in inflammatory response	2/195	26/18723	0.0297715	0.150027	0.119115	GBP5/IL6	2
GO:2000108	positive regulation of leukocyte apoptotic process	2/195	26/18723	0.0297715	0.150027	0.119115	IDO1/CD274	2
GO:0001558	regulation of cell growth	9/195	414/18723	0.0297988	0.150027	0.119115	REG1A/S100A8/S100A9/GREM1/IGFBP5/IGFBP7/INHBA/SPP1/PLCE1	9
GO:0002720	positive regulation of cytokine production involved in immune response	3/195	65/18723	0.0303277	0.151859	0.120569	IL1B/CD55/IL6	3
GO:0045453	bone resorption	3/195	65/18723	0.0303277	0.151859	0.120569	IL6/SPP1/CA2	3
GO:1905330	regulation of morphogenesis of an epithelium	3/195	65/18723	0.0303277	0.151859	0.120569	LCN2/CXCL10/GREM1	3
GO:0031623	receptor internalization	4/195	113/18723	0.0305449	0.152669	0.121213	GREM1/CXCL8/RAB31/SELE	4
GO:0002449	lymphocyte mediated immunity	8/195	350/18723	0.0306025	0.152681	0.121222	IL1B/C2/CFI/C1R/CD55/IL6/SERPING1/GZMB	8
GO:0002703	regulation of leukocyte mediated immunity	6/195	226/18723	0.0312655	0.155707	0.123624	IL1B/CXCL6/NOS2/CD55/IL6/CD177	6
GO:0050918	positive chemotaxis	3/195	66/18723	0.0315351	0.156484	0.124242	CXCL10/CXCL8/FPR2	3
GO:0050922	negative regulation of chemotaxis	3/195	66/18723	0.0315351	0.156484	0.124242	GREM1/CCL2/PADI2	3
GO:0007263	nitric oxide mediated signal transduction	2/195	27/18723	0.0319367	0.157065	0.124703	FPR1/NOS2	2
GO:0034505	tooth mineralization	2/195	27/18723	0.0319367	0.157065	0.124703	COL1A1/CNNM4	2
GO:0034698	response to gonadotropin	2/195	27/18723	0.0319367	0.157065	0.124703	INHBA/PPARGC1A	2
GO:0042403	thyroid hormone metabolic process	2/195	27/18723	0.0319367	0.157065	0.124703	DUOX2/DUOXA2	2
GO:0060142	regulation of syncytium formation by plasma membrane fusion	2/195	27/18723	0.0319367	0.157065	0.124703	CXCL10/CXCL9	2
GO:0051209	release of sequestered calcium ion into cytosol	4/195	115/18723	0.0322827	0.158484	0.125829	CXCL10/CXCL11/CXCL9/THY1	4
GO:0001649	osteoblast differentiation	6/195	229/18723	0.0330316	0.161704	0.128386	GREM1/IGFBP5/COL1A1/IL6/SPP1/SATB2	6
GO:0021782	glial cell development	4/195	116/18723	0.033173	0.161704	0.128386	S100A8/S100A9/IL6/FPR2	4
GO:0033559	unsaturated fatty acid metabolic process	4/195	116/18723	0.033173	0.161704	0.128386	IL1B/CYP2J2/CYP2B6/CYP4F12	4
GO:0051283	negative regulation of sequestering of calcium ion	4/195	116/18723	0.033173	0.161704	0.128386	CXCL10/CXCL11/CXCL9/THY1	4
GO:0002460	adaptive immune response based on somatic recombination of immune receptors built from immunoglobulin superfamily domains	8/195	356/18723	0.0333418	0.16224	0.128811	IL1B/C2/CFI/C1R/CD55/IL6/SERPING1/CD274	8
GO:0046890	regulation of lipid biosynthetic process	5/195	171/18723	0.0335179	0.162809	0.129264	IL1B/GIP/IGFBP7/PCK1/PPARGC1A	5
GO:0002702	positive regulation of production of molecular mediator of immune response	4/195	117/18723	0.0340775	0.163067	0.129468	IL1B/CD55/IL6/PGC	4
GO:0001822	kidney development	7/195	293/18723	0.0341472	0.163067	0.129468	GREM1/STAT1/FBN1/MMP9/NID1/PLCE1/CA2	7
GO:0002313	mature B cell differentiation involved in immune response	2/195	28/18723	0.034162	0.163067	0.129468	IL6/CDH17	2
GO:0002675	positive regulation of acute inflammatory response	2/195	28/18723	0.034162	0.163067	0.129468	IL1B/IL6	2
GO:0010575	positive regulation of vascular endothelial growth factor production	2/195	28/18723	0.034162	0.163067	0.129468	IL1B/IL6	2
GO:0010818	T cell chemotaxis	2/195	28/18723	0.034162	0.163067	0.129468	CXCL10/CXCL11	2
GO:0032607	interferon-alpha production	2/195	28/18723	0.034162	0.163067	0.129468	MMP12/STAT1	2
GO:0032647	regulation of interferon-alpha production	2/195	28/18723	0.034162	0.163067	0.129468	MMP12/STAT1	2
GO:0050996	positive regulation of lipid catabolic process	2/195	28/18723	0.034162	0.163067	0.129468	IL1B/FABP1	2
GO:0060325	face morphogenesis	2/195	28/18723	0.034162	0.163067	0.129468	COL1A1/MMP2	2
GO:0009306	protein secretion	8/195	359/18723	0.0347723	0.165694	0.131554	IL1B/GIP/NOS2/PLEK/IL1RN/IL6/MTTP/EXPH5	8
GO:0010469	regulation of signaling receptor activity	5/195	173/18723	0.0349738	0.166187	0.131945	GREM1/PLAU/CCL2/SERPINE1/PPARGC1A	5
GO:0051282	regulation of sequestering of calcium ion	4/195	118/18723	0.0349962	0.166187	0.131945	CXCL10/CXCL11/CXCL9/THY1	4
GO:0046879	hormone secretion	7/195	295/18723	0.0352273	0.166799	0.132432	IL1B/GIP/NOS2/IL1RN/IL6/INHBA/SPP1	7
GO:0035592	establishment of protein localization to extracellular region	8/195	360/18723	0.0352582	0.166799	0.132432	IL1B/GIP/NOS2/PLEK/IL1RN/IL6/MTTP/EXPH5	8
GO:1901224	positive regulation of NIK/NF-kappaB signaling	3/195	69/18723	0.0353066	0.166799	0.132432	IL1B/GREM1/LRRC19	3
GO:0030282	bone mineralization	4/195	119/18723	0.0359293	0.169451	0.134537	GREM1/SRGN/MGP/COL1A2	4
GO:0051251	positive regulation of lymphocyte activation	8/195	362/18723	0.0362439	0.170536	0.135398	IL1B/VNN1/CD55/CCL2/IL6/CD274/THY1/PCK1	8
GO:0019359	nicotinamide nucleotide biosynthetic process	2/195	29/18723	0.0364458	0.170536	0.135398	IDO1/NAMPT	2
GO:0019363	pyridine nucleotide biosynthetic process	2/195	29/18723	0.0364458	0.170536	0.135398	IDO1/NAMPT	2
GO:2000406	positive regulation of T cell migration	2/195	29/18723	0.0364458	0.170536	0.135398	CXCL10/CCL20	2
GO:0052126	movement in host environment	5/195	175/18723	0.0364684	0.170536	0.135398	CD55/FCN1/CXCL8/IFITM2/IFITM3	5
GO:0070830	bicellular tight junction assembly	3/195	70/18723	0.0366132	0.170924	0.135706	CLDN2/CLDN8/CLDN23	3
GO:2000116	regulation of cysteine-type endopeptidase activity	6/195	235/18723	0.0367556	0.171298	0.136004	S100A8/S100A9/LAMP3/PSMB9/MMP9/FABP1	6
GO:0046395	carboxylic acid catabolic process	6/195	236/18723	0.0374014	0.174014	0.13816	IDO1/NOS2/TDO2/PCK1/FABP1/CYP4F12	6
GO:0052548	regulation of endopeptidase activity	9/195	432/18723	0.0375186	0.174265	0.138359	S100A8/S100A9/LAMP3/SERPING1/SERPINA3/SERPINE1/PSMB9/MMP9/FABP1	9
GO:1904019	epithelial cell apoptotic process	4/195	121/18723	0.0378384	0.17533	0.139204	CCL2/IL6/SERPINE1/PPARGC1A	4
GO:0032722	positive regulation of chemokine production	3/195	71/18723	0.0379444	0.17533	0.139204	IL1B/IL6/LPL	3
GO:0071230	cellular response to amino acid stimulus	3/195	71/18723	0.0379444	0.17533	0.139204	COL1A1/MMP2/COL1A2	3
GO:0071453	cellular response to oxygen levels	5/195	177/18723	0.0380019	0.17533	0.139204	LCN2/NAMPT/PCK1/FABP1/PPARGC1A	5
GO:0035725	sodium ion transmembrane transport	5/195	178/18723	0.0387832	0.176133	0.139842	SLC6A14/SLC17A4/CNNM4/FXYD3/SLC4A4	5
GO:0008209	androgen metabolic process	2/195	30/18723	0.0387868	0.176133	0.139842	SPP1/PPARGC1A	2
GO:0009072	aromatic amino acid family metabolic process	2/195	30/18723	0.0387868	0.176133	0.139842	IDO1/TDO2	2
GO:0010669	epithelial structure maintenance	2/195	30/18723	0.0387868	0.176133	0.139842	SERPINA3/SLC22A5	2
GO:0034368	protein-lipid complex remodeling	2/195	30/18723	0.0387868	0.176133	0.139842	MTTP/LPL	2
GO:0034369	plasma lipoprotein particle remodeling	2/195	30/18723	0.0387868	0.176133	0.139842	MTTP/LPL	2
GO:0036296	response to increased oxygen levels	2/195	30/18723	0.0387868	0.176133	0.139842	LCN2/COL1A1	2
GO:0050858	negative regulation of antigen receptor-mediated signaling pathway	2/195	30/18723	0.0387868	0.176133	0.139842	GBP1/THY1	2
GO:0070168	negative regulation of biomineral tissue development	2/195	30/18723	0.0387868	0.176133	0.139842	GREM1/SRGN	2
GO:0051208	sequestering of calcium ion	4/195	122/18723	0.0388144	0.176133	0.139842	CXCL10/CXCL11/CXCL9/THY1	4
GO:0072001	renal system development	7/195	302/18723	0.0391856	0.177172	0.140667	GREM1/STAT1/FBN1/MMP9/NID1/PLCE1/CA2	7
GO:0002534	cytokine production involved in inflammatory response	3/195	72/18723	0.0393001	0.177172	0.140667	GBP5/NOS2/IL6	3
GO:1900015	regulation of cytokine production involved in inflammatory response	3/195	72/18723	0.0393001	0.177172	0.140667	GBP5/NOS2/IL6	3
GO:1903036	positive regulation of response to wounding	3/195	72/18723	0.0393001	0.177172	0.140667	DUOX2/REG3A/SERPINE1	3
GO:0006690	icosanoid metabolic process	4/195	123/18723	0.0398047	0.178571	0.141778	IL1B/CYP2J2/CYP2B6/CYP4F12	4
GO:0030168	platelet activation	4/195	123/18723	0.0398047	0.178571	0.141778	PLEK/VWF/SELP/IL6	4
GO:0071482	cellular response to light stimulus	4/195	123/18723	0.0398047	0.178571	0.141778	MMP1/MMP3/MMP2/MMP9	4
GO:0050673	epithelial cell proliferation	9/195	437/18723	0.0398853	0.178642	0.141834	REG1A/REG3A/PROK2/MMP12/IGFBP5/STAT1/CCL2/IL6/FAP	9
GO:0050848	regulation of calcium-mediated signaling	3/195	73/18723	0.0406802	0.181907	0.144426	PLEK/GBP1/CHP2	3
GO:0009132	nucleoside diphosphate metabolic process	4/195	124/18723	0.0408094	0.182189	0.14465	ALDOB/PPARGC1A/ENTPD5/SLC4A4	4
GO:0090183	regulation of kidney development	2/195	31/18723	0.0411835	0.182395	0.144813	GREM1/STAT1	2
GO:0110150	negative regulation of biomineralization	2/195	31/18723	0.0411835	0.182395	0.144813	GREM1/SRGN	2
GO:0045766	positive regulation of angiogenesis	5/195	181/18723	0.0411859	0.182395	0.144813	IL1B/CHI3L1/GREM1/CXCL8/SERPINE1	5
GO:1904018	positive regulation of vasculature development	5/195	181/18723	0.0411859	0.182395	0.144813	IL1B/CHI3L1/GREM1/CXCL8/SERPINE1	5
GO:1905952	regulation of lipid localization	5/195	181/18723	0.0411859	0.182395	0.144813	IL1B/IL6/LPL/SPP1/ABCA8	5
GO:0002790	peptide secretion	6/195	242/18723	0.0414286	0.183175	0.145433	S100A8/IL1B/GIP/NOS2/IL1RN/IL6	6
GO:0009914	hormone transport	7/195	306/18723	0.0415735	0.183522	0.145709	IL1B/GIP/NOS2/IL1RN/IL6/INHBA/SPP1	7
GO:0045936	negative regulation of phosphate metabolic process	9/195	441/18723	0.0418505	0.18445	0.146445	IL1B/SOCS3/GREM1/PLEK/INHBA/THY1/PPARGC1A/PDZD3/PKIB	9
GO:0010822	positive regulation of mitochondrion organization	3/195	74/18723	0.0420846	0.184891	0.146795	GZMB/MMP9/PPARGC1A	3
GO:0120192	tight junction assembly	3/195	74/18723	0.0420846	0.184891	0.146795	CLDN2/CLDN8/CLDN23	3
GO:0010563	negative regulation of phosphorus metabolic process	9/195	442/18723	0.0423518	0.185769	0.147492	IL1B/SOCS3/GREM1/PLEK/INHBA/THY1/PPARGC1A/PDZD3/PKIB	9
GO:0006898	receptor-mediated endocytosis	6/195	244/18723	0.0428296	0.18741	0.148795	GREM1/CXCL8/FPR2/SERPINE1/RAB31/SELE	6
GO:2001235	positive regulation of apoptotic signaling pathway	4/195	126/18723	0.0428617	0.18741	0.148795	S100A8/S100A9/G0S2/INHBA	4
GO:0045913	positive regulation of carbohydrate metabolic process	3/195	75/18723	0.0435131	0.18752	0.148883	PPARGC1A/ENTPD5/SLC4A4	3
GO:0006814	sodium ion transport	6/195	245/18723	0.0435411	0.18752	0.148883	SLC6A14/SLC22A5/SLC17A4/CNNM4/FXYD3/SLC4A4	6
GO:0070663	regulation of leukocyte proliferation	6/195	245/18723	0.0435411	0.18752	0.148883	IL1B/MNDA/GREM1/CD55/IL6/CD274	6
GO:0003338	metanephros morphogenesis	2/195	32/18723	0.0436346	0.18752	0.148883	GREM1/STAT1	2
GO:0006506	GPI anchor biosynthetic process	2/195	32/18723	0.0436346	0.18752	0.148883	PIGZ/CWH43	2
GO:0019835	cytolysis	2/195	32/18723	0.0436346	0.18752	0.148883	APOL1/GZMB	2
GO:0019934	cGMP-mediated signaling	2/195	32/18723	0.0436346	0.18752	0.148883	GUCA2B/PDZD3	2
GO:0034367	protein-containing complex remodeling	2/195	32/18723	0.0436346	0.18752	0.148883	MTTP/LPL	2
GO:0042744	hydrogen peroxide catabolic process	2/195	32/18723	0.0436346	0.18752	0.148883	DUOX2/PRDX6	2
GO:0060323	head morphogenesis	2/195	32/18723	0.0436346	0.18752	0.148883	COL1A1/MMP2	2
GO:0072525	pyridine-containing compound biosynthetic process	2/195	32/18723	0.0436346	0.18752	0.148883	IDO1/NAMPT	2
GO:0051047	positive regulation of secretion	7/195	310/18723	0.0440543	0.189029	0.150081	S100A8/IL1B/GIP/INHBA/SPP1/CD177/EXPH5	7
GO:0014823	response to activity	3/195	76/18723	0.0449656	0.191475	0.152023	IL6/PCK1/PPARGC1A	3
GO:0140115	export across plasma membrane	3/195	76/18723	0.0449656	0.191475	0.152023	SLC22A5/ABCG2/SLC4A4	3
GO:0006639	acylglycerol metabolic process	4/195	128/18723	0.0449714	0.191475	0.152023	MTTP/LPL/PCK1/PLCE1	4
GO:0032612	interleukin-1 production	4/195	128/18723	0.0449714	0.191475	0.152023	GBP5/MNDA/IL6/LPL	4
GO:0032652	regulation of interleukin-1 production	4/195	128/18723	0.0449714	0.191475	0.152023	GBP5/MNDA/IL6/LPL	4
GO:0008217	regulation of blood pressure	5/195	186/18723	0.0453871	0.192651	0.152956	NOS2/NAMPT/COL1A2/HSD11B2/CYP4F12	5
GO:0071478	cellular response to radiation	5/195	186/18723	0.0453871	0.192651	0.152956	MMP1/MMP3/NAMPT/MMP2/MMP9	5
GO:0006638	neutral lipid metabolic process	4/195	129/18723	0.0460477	0.193459	0.153598	MTTP/LPL/PCK1/PLCE1	4
GO:0002335	mature B cell differentiation	2/195	33/18723	0.0461386	0.193459	0.153598	IL6/CDH17	2
GO:0006505	GPI anchor metabolic process	2/195	33/18723	0.0461386	0.193459	0.153598	PIGZ/CWH43	2
GO:0019362	pyridine nucleotide metabolic process	2/195	33/18723	0.0461386	0.193459	0.153598	IDO1/NAMPT	2
GO:0045648	positive regulation of erythrocyte differentiation	2/195	33/18723	0.0461386	0.193459	0.153598	STAT1/INHBA	2
GO:0046320	regulation of fatty acid oxidation	2/195	33/18723	0.0461386	0.193459	0.153598	FABP1/PPARGC1A	2
GO:0046496	nicotinamide nucleotide metabolic process	2/195	33/18723	0.0461386	0.193459	0.153598	IDO1/NAMPT	2
GO:0070570	regulation of neuron projection regeneration	2/195	33/18723	0.0461386	0.193459	0.153598	SPP1/THY1	2
GO:0007492	endoderm development	3/195	77/18723	0.046442	0.193636	0.153739	MMP2/INHBA/MMP9	3
GO:1901983	regulation of protein acetylation	3/195	77/18723	0.046442	0.193636	0.153739	IL1B/MUC1/PPARGC1A	3
GO:0043122	regulation of I-kappaB kinase/NF-kappaB signaling	6/195	249/18723	0.0464614	0.193636	0.153739	IL1B/S100A12/PIM2/TGM2/STAT1/UBD	6
GO:0046883	regulation of hormone secretion	6/195	249/18723	0.0464614	0.193636	0.153739	IL1B/GIP/NOS2/IL6/INHBA/SPP1	6
GO:0006575	cellular modified amino acid metabolic process	5/195	188/18723	0.0471368	0.195865	0.155509	DUOX2/DUOXA2/VNN1/VNN2/CKB	5
GO:0043467	regulation of generation of precursor metabolites and energy	4/195	130/18723	0.0471383	0.195865	0.155509	NOS2/PPARGC1A/ENTPD5/SLC4A4	4
GO:0006644	phospholipid metabolic process	8/195	383/18723	0.0477316	0.197717	0.156979	SOCS3/PLEK/LPL/HMGCS2/ABCA8/PIGZ/CWH43/PRDX6	8
GO:0030500	regulation of bone mineralization	3/195	78/18723	0.0479422	0.197717	0.156979	GREM1/SRGN/MGP	3
GO:0043154	negative regulation of cysteine-type endopeptidase activity involved in apoptotic process	3/195	78/18723	0.0479422	0.197717	0.156979	LAMP3/MMP9/FABP1	3
GO:0043297	apical junction assembly	3/195	78/18723	0.0479422	0.197717	0.156979	CLDN2/CLDN8/CLDN23	3
GO:0090559	regulation of membrane permeability	3/195	78/18723	0.0479422	0.197717	0.156979	DEFA5/GZMB/TMIGD1	3
GO:0019079	viral genome replication	4/195	131/18723	0.0482433	0.198297	0.157439	CCL2/CXCL8/IFITM2/IFITM3	4
GO:0019058	viral life cycle	7/195	317/18723	0.0486219	0.198297	0.157439	CD55/CCL2/LAMP3/FCN1/CXCL8/IFITM2/IFITM3	7
GO:0007431	salivary gland development	2/195	34/18723	0.0486941	0.198297	0.157439	TGM2/TFCP2L1	2
GO:0010922	positive regulation of phosphatase activity	2/195	34/18723	0.0486941	0.198297	0.157439	PLEK/CHP2	2
GO:0050869	negative regulation of B cell activation	2/195	34/18723	0.0486941	0.198297	0.157439	MNDA/INHBA	2
GO:0051973	positive regulation of telomerase activity	2/195	34/18723	0.0486941	0.198297	0.157439	GREM1/PKIB	2
GO:0070232	regulation of T cell apoptotic process	2/195	34/18723	0.0486941	0.198297	0.157439	IDO1/CD274	2
GO:0010951	negative regulation of endopeptidase activity	6/195	252/18723	0.0487298	0.198297	0.157439	LAMP3/SERPING1/SERPINA3/SERPINE1/MMP9/FABP1	6
GO:0045017	glycerolipid biosynthetic process	6/195	252/18723	0.0487298	0.198297	0.157439	SOCS3/LPL/PCK1/PLCE1/PIGZ/CWH43	6

## Sheet: KEGG
Supplementary Table 2 The Detailed Results of Functional Enrichment Analysis
ID	Description	GeneRatio	BgRatio	pvalue	p.adjust	qvalue	geneID	Count
hsa04657	IL-17 signaling pathway	16/130	94/8157	1.09219e-12	2.12977e-10	1.72451e-10		16
hsa04668	TNF signaling pathway	13/130	112/8157	2.08332e-08	2.03124e-06	1.64473e-06		13
hsa04061	Viral protein interaction with cytokine and cytokine receptor	12/130	100/8157	5.14477e-08	3.3441e-06	2.70777e-06		12
hsa05323	Rheumatoid arthritis	11/130	93/8157	2.21457e-07	1.0796e-05	8.74172e-06		11
hsa05150	Staphylococcus aureus infection	11/130	96/8157	3.0765e-07	1.19984e-05	9.71527e-06		11
hsa04933	AGE-RAGE signaling pathway in diabetic complications	11/130	100/8157	4.68125e-07	1.52141e-05	1.23191e-05		11
hsa05133	Pertussis	9/130	76/8157	2.90589e-06	8.09498e-05	6.55464e-05		9
hsa00910	Nitrogen metabolism	5/130	17/8157	5.05156e-06	0.000123132	9.97018e-05		5
hsa04621	NOD-like receptor signaling pathway	13/130	184/8157	6.69215e-06	0.000133093	0.000107767		13
hsa04610	Complement and coagulation cascades	9/130	85/8157	7.44271e-06	0.000133093	0.000107767		9
hsa05417	Lipid and atherosclerosis	14/130	215/8157	7.50779e-06	0.000133093	0.000107767		14
hsa04060	Cytokine-cytokine receptor interaction	16/130	295/8157	1.6685e-05	0.000268314	0.000217259		16
hsa05171	Coronavirus disease - COVID-19	14/130	232/8157	1.78876e-05	0.000268314	0.000217259		14
hsa04062	Chemokine signaling pathway	12/130	192/8157	5.21804e-05	0.000726799	0.000588501		12
hsa05144	Malaria	6/130	50/8157	0.000130542	0.00169705	0.00137413		6
hsa05146	Amoebiasis	8/130	102/8157	0.000209593	0.00255441	0.00206835		8
hsa04620	Toll-like receptor signaling pathway	8/130	104/8157	0.00023972	0.00274973	0.00222651		8
hsa05143	African trypanosomiasis	5/130	37/8157	0.000275566	0.0029853	0.00241725		5
hsa04964	Proximal tubule bicarbonate reclamation	4/130	23/8157	0.000431198	0.00442546	0.00358336		4
hsa05140	Leishmaniasis	6/130	77/8157	0.00137189	0.0133759	0.0108307		6
hsa04936	Alcoholic liver disease	8/130	142/8157	0.00188588	0.0175118	0.0141796		8
hsa05134	Legionellosis	5/130	57/8157	0.00205306	0.0181976	0.0147349		5
hsa04670	Leukocyte transendothelial migration	7/130	114/8157	0.00222533	0.018867	0.0152769		7
hsa05219	Bladder cancer	4/130	41/8157	0.00395283	0.0321168	0.0260055		4
hsa05142	Chagas disease	6/130	102/8157	0.00564346	0.044019	0.0356429		6
hsa03320	PPAR signaling pathway	5/130	75/8157	0.0067425	0.0505688	0.0409464		5
hsa04613	Neutrophil extracellular trap formation	8/130	190/8157	0.0108309	0.0782232	0.0633386		8
hsa01523	Antifolate resistance	3/130	30/8157	0.011731	0.0795499	0.0644129		3
hsa05202	Transcriptional misregulation in cancer	8/130	193/8157	0.0118305	0.0795499	0.0644129		8
hsa04514	Cell adhesion molecules	7/130	157/8157	0.0125733	0.0817263	0.0661751		7
hsa05130	Pathogenic Escherichia coli infection	8/130	197/8157	0.0132673	0.0828871	0.0671151		8
hsa04976	Bile secretion	5/130	89/8157	0.013602	0.0828871	0.0671151		5
hsa04380	Osteoclast differentiation	6/130	128/8157	0.0162895	0.0962562	0.0779403		6
hsa04926	Relaxin signaling pathway	6/130	129/8157	0.0168674	0.0967396	0.0783316		6
hsa05164	Influenza A	7/130	171/8157	0.0192833	0.107436	0.0869923		7
hsa05418	Fluid shear stress and atherosclerosis	6/130	139/8157	0.0234414	0.126974	0.102813		6
hsa05152	Tuberculosis	7/130	180/8157	0.0247349	0.128238	0.103836		7
hsa04064	NF-kappa B signaling pathway	5/130	104/8157	0.0249899	0.128238	0.103836		5
hsa00380	Tryptophan metabolism	3/130	42/8157	0.0289051	0.140912	0.114099		3
hsa05332	Graft-versus-host disease	3/130	42/8157	0.0289051	0.140912	0.114099		3
hsa04975	Fat digestion and absorption	3/130	43/8157	0.0307205	0.14611	0.118307		3
hsa05160	Hepatitis C	6/130	157/8157	0.0392285	0.182132	0.147475		6
hsa00770	Pantothenate and CoA biosynthesis	2/130	21/8157	0.0434437	0.197012	0.159524		2
hsa05205	Proteoglycans in cancer	7/130	205/8157	0.0452064	0.200347	0.162224		7
hsa00330	Arginine and proline metabolism	3/130	51/8157	0.047333	0.20511	0.166081		3
