# Supplementary material for: Integrated multiple microarray studies by robust rank aggregation to identify immune-associated biomarkers in Crohn's disease based on three machine learning methods
Source: Sci Rep. 2023 Feb 15;13:2694. doi: 10.1038/s41598-022-26345-1 (PMC9931764; doi:10.1038/s41598-022-26345-1)
Supplement: Supplementary file 5 — Supplementary Table 4. [file 41598_2022_26345_MOESM5_ESM.xlsx]

## Sheet: Sheet1
Supplementary Table 4 The Candidate Immune Genes
Gene
PYY
SOCS3
FPR1
SERPINA3
S100A8
CXCL1
DEFA6
CSF3R
SPP1
STAT1
MMP12
IL1RN
PROK2
INHBA
CXCL6
NOS2
AQP9
DEFA5
IDO1
CXCL2
CXCL10
FPR2
S100A12
GREM1
IL6
CHP2
PGC
LCN2
S100A9
NAMPT
GZMB
REG1A
IL1B
PLAU
DUOX2
GIP
CXCL11
DES
CCL20
CCL2
DMBT1
CXCL9
CXCL5
CCL25
VIPR1
MMP9

## Sheet: Sheet2
CXCL10	MMP1	CXCL2	MMP3	IL1B	CXCL8	LCN2	IL1RN	CXCL1	CXCL5	CXCL11
CXCL10
MMP1
CXCL2
MMP3
IL1B
CXCL8
LCN2
IL1RN
CXCL1
CXCL5
CXCL11
SOCS3	AQP9	IDO1	GBP5	GBP1	FCGR3A	CXCL9	S100A8	S100A9	FPR1	MNDA	S100A12	NOS2
SOCS3
AQP9
IDO1
GBP5
GBP1
FCGR3A
CXCL9
S100A8
S100A9
FPR1
MNDA
S100A12
NOS2
