# Supplementary material for: Integrated multiple microarray studies by robust rank aggregation to identify immune-associated biomarkers in Crohn's disease based on three machine learning methods
Source: Sci Rep. 2023 Feb 15;13:2694. doi: 10.1038/s41598-022-26345-1 (PMC9931764; doi:10.1038/s41598-022-26345-1)
Supplement: Supplementary file 6 — Supplementary Table 5. [file 41598_2022_26345_MOESM6_ESM.xlsx]

## Sheet: Sheet1
Supplementary Table 5.Immune-Associated Genes Screened by Three Machine Learning Methods
	LASSO	SVM-RFE	Random Forest
GSE75214	CXCL1 STAT1 CXCL6 AQP9 LCN2 REG1A GIP VIPR1	LCN2 MMP12 VIPR1 REG1A CCL20 FPR2 AQP9 IL1B PYY CXCL2	NOS2 IDO1 DMBT1 STAT1 AQP9 CXCL1 REG1A LCN2 SOCS3 CXCL6
GSE95095	PYY SOCS3 CXCL1 SPP1 PROK2 DEFA5 CXCL10 LCN2 REG1A PLAU GIP CCL2 VIPR1	CCL2 LCN2 VIPR1 PROK2 DEFA5 PYY DES CXCL6 GIP CXCL2	CCL25 S100A12 DEFA5 SOCS3 SERPINA3 PROK2 GIP CCL2 CXCL6 PLAU
GSE126124	STAT1 PROK2 LCN2 REG1A CXCL11 CXCL9	IDO1 MMP12 PROK2 GREM1 CXCL5 AQP9 CXCL9 S100A8 LCN2 CHP2	AQP9 CXCL6 S100A8 IDO1 CSF3R CXCL11 CXCL9 LCN2 CXCL1 CXCL5
GSE179285	FPR1 SPP1 NOS2 CXCL10 GREM1 CHP2 LCN2 GIP DES CCL20 DMBT1 VIPR1	PROK2 CXCL10 LCN2 VIPR1 SPP1 FPR1 CSF3R SERPINA3 S100A9 DES	DEFA5 DEFA6 REG1A LCN2 PROK2 CXCL1 SERPINA3 DUOX2 NOS2 S100A8
GSE186582	PYY CSF3R SPP1 STAT1 NOS2 GREM1 LCN2 NAMPT REG1A GIP DES CCL2 MMP9	NAMPT GIP STAT1 LCN2 PROK2 SPP1 CXCL1 GZMB PLAU PYY	NAMPT GIP S100A12 S100A9 FPR1 CSF3R CHP2 DES S100A8 IL1B
